# Supplementary material for: Loss of rpoE Encoding the δ-Factor of RNA Polymerase Impacts Pathophysiology of the Streptococcus pyogenes M1T1 Strain 5448
Source: Microorganisms. 2022 Aug 22;10(8):1686. doi: 10.3390/microorganisms10081686 (PMC9412562; doi:10.3390/microorganisms10081686)
Supplement: Supplementary file 1 [file microorganisms-10-01686-s001.zip]

Archive with 1 entries (1 files):
- microorganisms-1849110-supplementary.xlsx
