# Supplementary material for: Loss of rpoE Encoding the δ-Factor of RNA Polymerase Impacts Pathophysiology of the Streptococcus pyogenes M1T1 Strain 5448
Source: Microorganisms. 2022 Aug 22;10(8):1686. doi: 10.3390/microorganisms10081686 (PMC9412562; doi:10.3390/microorganisms10081686)
Supplement: Supplementary file 1 [file microorganisms-10-01686-s001.zip › microorganisms-1849110-supplementary.xlsx]

## Sheet: Sheet1
5448 ORF	Start	Stop	Length	Strand	Annotation	Gene	log2fc	adj p value
SP5448_03215	609208	609636	429	+	acetyltransferase		4.716	6.141e-67
SP5448_03210	607873	609108	1236	+	arginine deiminase	arcA	4.605	3.176e-69
SP5448_03220	609676	610689	1014	+	ornithine carbamoyltransferase	arcB	4.265	2.363e-69
SP5448_03235	613720	614670	951	+	carbamate kinase	arcC	3.936	6.119e-55
SP5448_00300	52538	55180	2643	+	acetaldehyde dehydrogenase	adhE	3.926	2.806e-49
SP5448_03230	612369	613700	1332	+	hypothetical protein		3.871	3.055e-50
SP5448_03225	610859	612352	1494	+	arginine:ornithine antiporter	arcD	3.761	5.263e-52
SP5448_00305	55432	56448	1017	+	ethanol-active dehydrogenase/acetaldehyde-activereductase	adhP	3.261	2.961e-44
SP5448_03695	682656	682919	264	+	hypothetical protein		2.817	0.003899
SP5448_08215	1565291	1565995	705	-	hypothetical protein		2.285	0.3332
SP5448_08855	1700327	1700647	321	-	PTS cellobiose transporter subunit IIA	celA	2.275	5.753e-21
SP5448_08845	1698677	1699981	1305	-	PTS cellobiose transporter subunit IIC	celC	2.265	5.249e-34
SP5448_08850	1699991	1700299	309	-	cytochrome C biogenesis protein CcmE	celB	2.242	2.895e-08
SP5448_08455	1609980	1610711	732	-	transaldolase		2.202	1.209e-17
SP5448_03055	573803	575527	1725	+	TCS-10 sensor kinase	trxS	2.183	1.143e-40
SP5448_08470	1612126	1612410	285	-	PTS mannitol IIB		2.084	1.655e-09
SP5448_08210	1564873	1565388	516	-	transposase		2.053	2.723e-09
SP5448_05415	1008219	1008950	732	-	acid phosphatase		2.008	5.117e-26
SP5448_04720	869902	870675	774	+	hypothetical protein		1.998	4.543e-52
SP5448_03060	575527	577011	1485	+	TCS-10 response regulator	trxR	1.967	2.706e-33
SP5448_00900	149639	149848	210	+	hypothetical protein		1.962	0.007487
SP5448_05440	1014529	1015194	666	+	TCS-7 response regulator	dpiA	1.959	3.908e-51
SP5448_08475	1612403	1614463	2061	-	PTS mannitol IIA		1.951	3.925e-19
SP5448_04195	783154	783465	312	+	PTS sugar transporter		1.944	6.412e-17
SP5448_03050	573208	573813	606	+	TCS-10 membrane protein	trxT	1.884	6.911e-24
SP5448_08825	1693633	1694142	510	+	phosphatidylglycerophosphatase		1.853	1.121e-50
SP5448_09435							1.839	2.67e-30
SP5448_04210	784427	785806	1380	+	PTS cellobiose transporter subunit IIC		1.823	1.094e-21
SP5448_00870	144191	145546	1356	+	N-acetylglucosamine-1-phosphateuridyltransferase	nga/spn	1.807	3.415e-14
SP5448_06740	1278910	1279071	162	-	bacteriocin biosynthesis protein	sagA	1.805	2.061e-26
SP5448_00750	119052	119807	756	+	sortase	srtB	1.785	1.327e-24
SP5448_08465	1610864	1612099	1236	-	PTS mannitol IIC		1.777	1.15e-18
SP5448_04205	783800	784249	450	+	hypothetical protein		1.775	8.871e-22
SP5448_09000	1733656	1736730	3075	-	LuxR family transcriptional regulator		1.774	8.515e-27
SP5448_09040	1746691	1747548	858	+	glyoxalase		1.769	1.644e-31
SP5448_08970	1726403	1727029	627	+	sugar ABC transporter substrate-binding protein		1.759	2.503e-05
SP5448_03720	688231	688668	438	+	hypothetical protein		1.753	0.0008268
SP5448_00875	145551	146036	486	+	NAD glycohydrolase inhibitor	ifs	1.747	1.729e-13
SP5448_08955	1721817	1723082	1266	-	imidazolonepropionase	hutI	1.738	9.319e-17
SP5448_03065	576941	580447	3507	+	beta-galactosidase	bgaA	1.736	5.304e-22
SP5448_03655	679148	679609	462	+	hypothetical protein		1.724	3.536e-05
SP5448_05435	1013007	1014548	1542	+	TCS-7 histidine kinase	dpiB	1.724	2.974e-50
SP5448_09425							1.716	0.006852
SP5448_00755	120001	120666	666	-	hypothetical protein		1.7	1.042e-20
SP5448_00840	137109	137735	627	+	ATP synthase subunit D	ntpD	1.698	0.05064
SP5448_00885	148030	148461	432	+	hypothetical protein		1.697	1.353e-11
SP5448_04190	781137	783131	1995	+	transcription antiterminator BglG		1.678	3.906e-30
SP5448_04140	773034	773399	366	-	diaminopimelate epimerase		1.675	3.83e-14
SP5448_03725	688665	689282	618	+	hypothetical protein		1.642	0.0003347
SP5448_09220							1.639	1.764e-44
SP5448_05105	949288	950691	1404	+	citrate transporter		1.629	2.839e-21
SP5448_04155	775121	775636	516	-	transposase		1.626	0.4883
SP5448_05580	1035489	1035812	324	-	methyltransferase		1.621	2.809e-07
SP5448_06415	1207337	1208689	1353	-	glutathione reductase	gor	1.605	1.33e-46
SP5448_06285	1177953	1178474	522	-	TetR family transcriptional regulator		1.602	4.084e-28
SP5448_03690	682052	682645	594	+	tail protein		1.587	2.813e-08
SP5448_00880	146051	147775	1725	+	alveolysin/streptolysin O	slo	1.58	1.244e-13
SP5448_04200	783468	783803	336	+	PTS mannose transporter subunit IIA		1.578	2.063e-09
SP5448_06845	1305866	1307263	1398	-	peptidase C69	pepD	1.565	4.13e-54
SP5448_01865	343589	344104	516	+	transposase		1.564	6.104e-06
SP5448_03370	640993	641448	456	-	NUDIX hydrolase	mutT	1.559	3.751e-39
SP5448_06220	1165989	1167008	1020	+	IgG-degrading enzyme/Mac-1 IdeZ	mac/ideS	1.548	5.559e-16
SP5448_00740	118120	118347	228	-	transposase		1.525	6.049e-18
SP5448_06745	1279936	1286115	6180	-	hypothetical protein	epf	1.516	1.179e-27
SP5448_08960	1723374	1725404	2031	+	urocanate hydratase	hutU	1.506	3.884e-12
SP5448_06225	1167183	1167392	210	+	exosortase		1.493	0.0001088
SP5448_03650	677652	679067	1416	+	terminase		1.492	5.087e-09
SP5448_03705	683305	685662	2358	+	hypothetical protein		1.481	8.831e-10
SP5448_09230	1782226	1782867	642	-	DNA mismatch repair protein MutT		1.481	1.716e-29
SP5448_01895	350445	354272	3828	+	amino acid ABC transporter substrate-bindingprotein	shr	1.477	8.054e-36
SP5448_07750	1477454	1477705	252	-	hypothetical protein		1.476	1.925e-35
SP5448_03710	685659	686354	696	+	hypothetical protein		1.468	8.01e-07
SP5448_04180	778528	779928	1401	+	6-phospho-beta-glucosidase	bglA.2	1.466	1.116e-16
SP5448_03700	682934	683305	372	+	hypothetical protein		1.463	0.0006818
SP5448_00835	135649	137064	1416	+	ATP synthase subunit B	ntpB	1.457	0.1073
SP5448_01530	275724	276857	1134	+	transposase		1.45	4.955e-15
SP5448_07755	1477979	1478515	537	-	hypothetical protein		1.447	1.593e-11
SP5448_04885	902780	903700	921	-	pantothenate kinase	coaA	1.437	1.579e-25
SP5448_03660	679634	680545	912	+	hypothetical protein		1.43	0.0001128
SP5448_02835	525198	525848	651	-	branched-chain amino acid dehydrogenase	atoD.1	1.428	4.961e-18
SP5448_00890	148647	148883	237	-	hypothetical protein		1.418	0.002127
SP5448_06915	1322642	1323292	651	-	HAD family hydrolase		1.41	1.776e-24
SP5448_05095	948133	948528	396	-	acetyl-CoA carboxylase		1.405	5.314e-20
SP5448_05870	1098512	1098988	477	-	DNA mismatch repair protein MutT		1.396	4.093e-38
SP5448_02840	525872	527059	1188	-	acetyl-CoA acetyltransferase	atoB	1.363	2.001e-19
SP5448_08650	1655541	1655807	267	-	hypothetical protein		1.362	1.116e-16
SP5448_02120	398454	399731	1278	-	serine--tRNA ligase	serS	1.36	2.768e-36
SP5448_07330	1401816	1402667	852	+	MutR family transcriptional regulator		1.359	1.097e-21
SP5448_08980	1728742	1729338	597	+	hypothetical protein		1.357	0.0003284
SP5448_05575							1.356	0.001216
SP5448_02365	434316	434885	570	+	phage capsid scaffolding protein		1.344	0.001585
SP5448_08780	1686467	1686763	297	-	hypothetical protein		1.344	2.079e-12
SP5448_03715	686351	688219	1869	+	hypothetical protein		1.337	7.344e-06
SP5448_05530	1028147	1028365	219	-	Cro/Cl family transcriptional regulator		1.332	6.089e-08
SP5448_08965	1725493	1726392	900	+	glutamate formiminotransferase		1.33	7.663e-07
SP5448_02370	434898	435785	888	+	hypothetical protein		1.326	0.002113
SP5448_05100	948585	948908	324	-	hypothetical protein		1.322	8.325e-11
SP5448_02385	436439	436783	345	+	hypothetical protein		1.32	0.002096
SP5448_02375	435797	436153	357	+	hypothetical protein		1.317	0.003304
SP5448_02405	438341	438574	234	+	hypothetical protein		1.317	5.655e-06
SP5448_04175	777608	778303	696	-	nicotinamide mononucleotide transporter		1.311	2.639e-16
SP5448_02825	523725	524504	780	-	3-hydroxybutyrate dehydrogenase		1.307	3.215e-16
SP5448_02830	524537	525196	660	-	acetate CoA-transferase	atoA	1.3	1.267e-26
SP5448_05535	1028557	1029279	723	-	lantibiotic ABC transporter permease	srtG	1.299	1.12e-15
SP5448_03395	646082	647491	1410	+	deoxyribodipyrimidine photolyase	phr	1.291	4.636e-22
SP5448_04185	779937	781031	1095	+	membrane protein		1.289	3.656e-14
SP5448_03745	689907	691112	1206	+	lysin		1.28	6.755e-08
SP5448_02390	436787	437146	360	+	hypothetical protein		1.274	0.004436
SP5448_05080	946471	946779	309	-	citrate lyase subunit gamma	citD	1.263	6.6e-13
SP5448_02465	450818	452014	1197	+	lysin		1.259	0.003579
SP5448_07745	1476728	1477360	633	+	hypothetical protein		1.24	8.66e-26
SP5448_08490	1615523	1615792	270	+	transcriptional regulator		1.24	1.439e-05
SP5448_05545	1030037	1030726	690	-	lantibiotic ABC transporter ATP-binding protein	srtF	1.239	1.659e-19
SP5448_06730	1276683	1277741	1059	-	streptolysin associated protein SagC	sagC	1.231	1.056e-11
SP5448_06735	1277738	1278688	951	-	streptolysin associated protein SagB	sagB	1.23	3.623e-10
SP5448_01900	354469	355344	876	+	heme-binding protein	shp	1.226	9.521e-25
SP5448_09410	1819478	1820350	873	+	membrane protein		1.226	3.795e-32
SP5448_03675	681137	681475	339	+	hypothetical protein		1.225	0.009662
SP5448_07275							1.223	1.973e-12
SP5448_02820	522323	523654	1332	-	cytochrome C biogenesis protein CcmE		1.216	1.389e-35
SP5448_00920	156078	156356	279	+	PTS system 3-keto-L-gulonate IIB	ptxB	1.197	0.002273
SP5448_05865	1097273	1098454	1182	-	membrane protein		1.194	3.829e-29
SP5448_07520	1441137	1442132	996	-	hypothetical protein		1.191	2.444e-17
SP5448_08260	1572875	1573948	1074	-	glycerate kinase		1.191	5.355e-35
SP5448_05550	1030808	1031425	618	-	lantibiotic ABC transporter ATP-binding protein	srtT	1.188	4.706e-15
SP5448_09045	1747590	1748321	732	+	hypothetical protein		1.188	8.027e-19
SP5448_03735	689564	689791	228	+	holin		1.187	0.03131
SP5448_05540	1029282	1030031	750	-	lantibiotic ABC transporter permease	srtE	1.186	9.477e-15
SP5448_00735	116835	118157	1323	-	transposase		1.181	3.979e-22
SP5448_04495	830812	831246	435	+	ArpU family transcriptional regulator		1.181	1.169e-06
SP5448_06705	1271897	1273024	1128	-	ABC transporter ATP-binding protein	sagH	1.18	7.516e-15
SP5448_02380	436164	436442	279	+	hypothetical protein		1.179	0.006112
SP5448_06725	1275305	1276663	1359	-	streptolysin associated protein SagD	sagD	1.176	2.232e-09
SP5448_03365	640640	640942	303	-	ribose 5-phosphate isomerase		1.174	3.415e-17
SP5448_02410	438589	442971	4383	+	tail protein		1.17	0.01204
SP5448_02580	470388	471005	618	+	membrane protein		1.169	6.499e-19
SP5448_02655	487514	488215	702	+	glycerol transporter	glpF	1.165	3.099e-11
SP5448_03730	689292	689567	276	+	hypothetical protein		1.163	0.01711
SP5448_05860	1096036	1097283	1248	-	hypothetical protein		1.163	1.293e-17
SP5448_03170	599926	600549	624	+	dihydroneopterin aldolase	tlpA	1.152	0.0006335
SP5448_02360	433894	434160	267	+	hypothetical protein		1.151	0.0002193
SP5448_00830	133873	135648	1776	+	ATP synthase subunit A	ntpA	1.137	0.2008
SP5448_01860	342982	343686	705	+	hypothetical protein		1.137	9.879e-11
SP5448_03670	680755	681177	423	+	hypothetical protein		1.137	0.003765
SP5448_07490	1437093	1437920	828	-	5-hydroxymethyluracil DNA glycosylase	fpg	1.134	1.275e-19
SP5448_08775	1686036	1686320	285	-	ABC transporter		1.133	3.418e-07
SP5448_08990	1730912	1732453	1542	+	histidine ammonia-lyase	hutH	1.131	9.378e-10
SP5448_02460	450711	450821	111	+	membrane protein		1.13	0.009049
SP5448_03800	699125	699904	780	+	formate-nitrite transporter	fdhC	1.124	2.297e-10
SP5448_06590	1247452	1248120	669	-	hemin ABC transporter ATP-binding protein	hrtB	1.124	1.918e-16
SP5448_01070	183536	184768	1233	-	S-layer protein		1.122	1.119e-15
SP5448_02395	437158	437757	600	+	hypothetical protein		1.122	0.01476
SP5448_05570	1034004	1034699	696	-	lantibiotic (srt) production protein	srtI	1.122	0.002165
SP5448_07515	1440646	1441044	399	-	histidine kinase		1.121	4.021e-07
SP5448_06700	1270782	1271900	1119	-	saM-dependent methyltransferase	sagI	1.117	1.132e-13
SP5448_02415	442983	443825	843	+	hypothetical protein		1.116	0.01614
SP5448_08645	1654556	1655257	702	+	exotoxin Z	smeZ	1.116	3.188e-15
SP5448_06910	1320826	1321950	1125	-	epoxyqueuosine reductase		1.112	1.501e-24
SP5448_05060	942081	943475	1395	-	oxaloacetate decarboxylase	oadA1	1.11	4.426e-24
SP5448_05495	1023997	1024959	963	+	deacetylase		1.11	1.118e-15
SP5448_06760	1287675	1288127	453	+	RofA family transcriptional regulator	ralp-3	1.11	3.402e-14
SP5448_09270	1789165	1790298	1134	-	transposase		1.109	1.508e-08
SP5448_02400	437811	438266	456	+	hypothetical protein		1.105	0.007546
SP5448_09035							1.105	1.921e-09
SP5448_02425	445814	446869	1056	+	hyaluronoglucosaminidase		1.103	0.01361
SP5448_01655	298291	298665	375	-	DNA-binding protein		1.102	1.276e-19
SP5448_02355	433703	433891	189	+	hypothetical protein		1.096	0.0004265
SP5448_05065	943490	944068	579	-	ACP synthase	citX	1.096	1.724e-12
SP5448_03070	580585	581463	879	+	shikimate dehydrogenase	aroE	1.092	6.153e-12
SP5448_01905	355328	356212	885	+	ABC transporter substrate-binding protein	siaA	1.087	2.112e-14
SP5448_07270	1389599	1389823	225	+	hypothetical protein		1.087	0.1108
SP5448_01855	341867	342820	954	+	mannose-6-phosphate isomerase	pml	1.085	2.315e-10
SP5448_09015	1739141	1741036	1896	-	endopeptidase		1.08	3.624e-25
SP5448_02455	450522	450707	186	+	membrane protein		1.079	0.01505
SP5448_02420	443835	445817	1983	+	peptidase		1.078	0.01179
SP5448_08720							1.076	1.509e-11
SP5448_08695	1664885	1664980	96	-	exfoliative toxin		1.073	0.02676
SP5448_00760	121015	122421	1407	+	short-chain fatty acid transporter	atoE	1.07	3.753e-08
SP5448_07730	1473856	1474470	615	+	hypothetical protein		1.07	2.74e-16
SP5448_07265	1388505	1389599	1095	+	hypothetical protein		1.069	1.308e-05
SP5448_02350	432233	433672	1440	+	hypothetical protein		1.068	0.0002082
SP5448_07615	1454147	1454656	510	-	hypothetical protein		1.067	1.009e-17
SP5448_05090	946967	948088	1122	-	glutaconyl-CoA decarboxylase subunit beta		1.055	1.636e-13
SP5448_06755	1286587	1287474	888	+	hypothetical protein		1.054	2.045e-13
SP5448_07430	1425368	1425745	378	+	lactoylglutathione lyase	gloA	1.05	5.298e-17
SP5448_03175	600592	601698	1107	+	peptide methionine sulfoxide reductase	msrA	1.048	5.247e-07
SP5448_03920	724068	725873	1806	+	oligopeptidase PepB	pepB	1.048	8.66e-26
SP5448_03680	681468	681704	237	+	hypothetical protein		1.038	0.1658
SP5448_07565	1445577	1445831	255	+	hypothetical protein		1.032	6.932e-06
SP5448_00915	154574	156007	1434	+	PTS system 3-keto-L-gulonate IIC	ptxC	1.03	2.854e-11
SP5448_07800	1487794	1492737	4944	-	peptidase S8		1.03	2.746e-11
SP5448_01395	249876	251108	1233	-	peptidase M15	dacA2	1.026	3.2e-23
SP5448_02450	450226	450525	300	+	membrane protein		1.025	0.01794
SP5448_00205	29618	29860	243	+	acyl carrier protein	acp.2	1.023	4.667e-06
SP5448_03150	596600	597274	675	+	CRISPR-associated protein Cas4	cas4	1.021	1.037e-12
SP5448_01920	358066	359829	1764	+	ABC transporter ATP-binding protein	siaD	1.02	1.02e-25
SP5448_06210	1165314	1165490	177	-	nucleoside diphosphate kinase		1.02	0.0006781
SP5448_01960	368801	369766	966	-	asparaginase	asnB	1.017	3.964e-34
SP5448_02445	449595	450215	621	+	hypothetical protein		1.017	0.02032
SP5448_06710	1273033	1273956	924	-	ABC transporter ATP-binding protein	sagG	1.017	1.366e-11
SP5448_00195	27760	28515	756	+	DNA recombination protein RecO	recO	1.016	4.663e-13
SP5448_01105	191107	191211	105	+	exfoliative toxin		1.009	0.0009425
SP5448_03165	599203	599913	711	+	cytochrome C biogenesis protein	ccdA	1.009	0.0005222
SP5448_07760	1478974	1479726	753	+	ADP-ribosyltransferase		1.006	2.354e-09
SP5448_00940	158587	159291	705	+	ribulose 5-phosphate epimerase	araD	1.005	0.00269
SP5448_03155	597271	598296	1026	+	CRISPR-associated protein Cas1	cas1	1.005	6.427e-19
SP5448_03625	674070	675338	1269	+	hypothetical protein		1.001	0.0001792
SP5448_05560	1031828	1033174	1347	-	histidine kinase	srtK	0.9961	1.306e-32
SP5448_00825	133352	133672	321	+	ATP synthase subunit F	ntpF	0.9932	0.2622
SP5448_02345	430735	432267	1533	+	phage portal protein		0.9917	0.01786
SP5448_02435	447515	449422	1908	+	hypothetical protein		0.9916	0.01822
SP5448_08975	1727047	1728720	1674	+	formate--tetrahydrofolate ligase		0.9905	0.0001411
SP5448_00270	47323	48234	912	+	Cro/Cl family transcriptional regulator		0.9878	1.374e-07
SP5448_02585	471007	471831	825	+	haloacid dehalogenase		0.9841	8.678e-25
SP5448_02430	446869	447504	636	+	hypothetical protein		0.982	0.03085
SP5448_03075	581698	582453	756	+	SAM-dependent methyltransferase		0.9814	1.497e-14
SP5448_00925	156479	156964	486	+	PTS system 3-keto-L-gulonate IIA	ptxA	0.9813	0.005407
SP5448_06715	1273979	1274662	684	-	streptolysin associated protein SagF	sagF	0.9793	1.792e-11
SP5448_07485	1436503	1437096	594	-	dephospho-CoA kinase	coaE	0.9763	1.982e-16
SP5448_07540							0.9735	1.033e-09
SP5448_04995	926635	927501	867	+	pyridoxamine kinase	pdxK	0.9702	1.722e-10
SP5448_02175	409163	409582	420	-	histidine triad protein	hit	0.9696	8.307e-17
SP5448_04640	852905	853564	660	+	hypothetical protein		0.963	0.0001431
SP5448_02645	484132	485658	1527	+	glycerol kinase	glpK	0.9628	1.676e-12
SP5448_02325	428306	428497	192	+	hypothetical protein		0.9592	0.008415
SP5448_00765							0.9588	1.223e-06
SP5448_06920	1323588	1324223	636	-	keto-deoxy-phosphogluconate aldolase		0.9569	3.082e-07
SP5448_08765	1683684	1684358	675	-	macrolide ABC transporter ATP-binding protein	hitB	0.9568	2.966e-07
SP5448_00820	132357	133355	999	+	ATP synthase subunit C	ntpC	0.9518	0.2984
SP5448_08910	1712636	1712818	183	-	MutR family transcriptional regulator		0.9507	1.09e-07
SP5448_01910	356214	357236	1023	+	ABC transporter permease	siaB	0.9473	2.351e-11
SP5448_02650	485674	487512	1839	+	alpha-glycerophosphate oxidase		0.9457	5.704e-12
SP5448_07740	1475729	1476049	321	-	hypothetical protein		0.9406	2.479e-09
SP5448_05070	944061	945593	1533	-	citrate lyase subunit alpha		0.9383	2.294e-16
SP5448_07530	1442625	1442819	195	-	bacteriocin		0.9377	7.225e-08
SP5448_02335	429021	429452	432	+	terminase		0.934	0.001075
SP5448_01990	375462	375710	249	+	pyruvate kinase		0.9326	0.003759
SP5448_02660	488323	489669	1347	+	NADH peroxidase		0.9297	1.139e-08
SP5448_00950	161515	162606	1092	+	ascorbate 6-phosphate lactonase		0.9277	2.521e-19
SP5448_05510	1026988	1027209	222	-	hypothetical protein		0.9247	2.894e-11
SP5448_05590							0.9222	0.01848
SP5448_04625	851288	851890	603	+	hypothetical protein		0.9187	0.0003148
SP5448_08770	1684345	1685613	1269	-	ABC transporter ATP-binding protein	hitA	0.9173	1.256e-07
SP5448_07045	1351720	1352106	387	-	hypothetical protein		0.9126	1.078e-06
SP5448_07425	1424692	1425357	666	+	NAD(FAD)-dependent dehydrogenase		0.911	5.223e-20
SP5448_06410	1205981	1207249	1269	+	dihydrofolate synthase		0.9086	7.946e-13
SP5448_06240	1168823	1169422	600	-	N-acetylmuramidase		0.9077	5.9e-15
SP5448_05085	946815	946943	129	-	membrane protein		0.9074	0.01592
SP5448_07805	1493000	1494181	1182	-	lactate oxidase		0.9039	4.137e-08
SP5448_03200	606304	606777	474	-	arginine repressor		0.9011	4.243e-16
SP5448_03195	605422	606138	717	+	tRNA synthetase subunit beta		0.8917	2.959e-12
SP5448_03510	664568	665374	807	-	hypothetical protein		0.8881	9.306e-09
SP5448_03085	582846	583151	306	+	acetate kinase		0.886	2.237e-06
SP5448_03160	598307	598600	294	+	CRISPR-associated protein Cas2		0.8784	3.37e-07
SP5448_06720	1274659	1275330	672	-	streptolysin associated protein SagE	sagE	0.878	3.349e-07
SP5448_03665	680545	680745	201	+	hypothetical protein		0.8758	0.1087
SP5448_02340	429442	430719	1278	+	hypothetical protein		0.8724	0.004684
SP5448_02470	452130	453302	1173	-	streptodornase		0.8676	0.001181
SP5448_07710	1469863	1471200	1338	-	glycerol-3-phosphate ABC transporter		0.8675	2.485e-05
SP5448_06930	1325258	1325899	642	-	hypothetical protein		0.8559	3.977e-08
SP5448_02665	489659	491158	1500	+	DNA-binding protein		0.8555	3.915e-08
SP5448_07235	1385869	1386207	339	-	hypothetical protein		0.8486	9.398e-10
SP5448_07230	1385021	1385845	825	-	asparagine ligase		0.8485	2.579e-17
SP5448_02815	521767	522249	483	-	S-ribosylhomocysteinase		0.8468	3.769e-12
SP5448_01650	297799	298098	300	-	hypothetical protein		0.8459	5.85e-07
SP5448_00310	56836	58128	1293	+	sodium:solute symporter		0.8432	3.994e-09
SP5448_00015	2953	3150	198	+	hypothetical protein		0.842	2.771e-10
SP5448_02475	453541	453720	180	+	hypothetical protein		0.8413	0.01853
SP5448_07535	1443113	1443313	201	-	bacteriocin		0.8362	1.043e-07
SP5448_04540	837714	838007	294	+	hypothetical protein		0.8354	0.1249
SP5448_03140	593850	595745	1896	+	CRISPR-associated protein Csd1		0.8353	6.062e-10
SP5448_07655	1461841	1462647	807	+	peptidylprolyl isomerase		0.8319	3.857e-12
SP5448_07610	1453935	1454150	216	-	hypothetical protein		0.8316	1.359e-11
SP5448_03760	692926	693108	183	+	hypothetical protein		0.8309	0.0003158
SP5448_01390	248527	249708	1182	-	D-alanyl-D-alanine carboxypeptidase		0.8308	8.15e-09
SP5448_01915	357233	358069	837	+	iron ABC transporter ATP-binding protein	siaC	0.8291	1.372e-07
SP5448_05110	950849	951544	696	+	GntR family transcriptional regulator		0.8223	6.819e-11
SP5448_09440							0.8221	0.04463
SP5448_01065	182407	182922	516	+	deaminase		0.8205	2.543e-20
SP5448_07935	1516249	1516902	654	-	phosphatase		0.8203	3.239e-09
SP5448_01565	282916	283467	552	+	membrane protein		0.8181	1.816e-12
SP5448_04395	822234	822443	210	-	hypothetical protein		0.8168	1.905e-14
SP5448_02670	491284	491928	645	+	transaldolase		0.8146	1.188e-07
SP5448_04610	849855	850178	324	+	hypothetical protein		0.8146	0.05844
SP5448_06765							0.8068	7.233e-11
SP5448_08995	1732639	1733625	987	+	formimidoylglutamase		0.8054	5.507e-13
SP5448_02305	425703	427025	1323	+	DEAD/DEAH box helicase		0.8038	0.006936
SP5448_03045	571457	572902	1446	+	sugar ABC transporter substrate-binding protein		0.8015	5.897e-05
SP5448_08375	1597756	1597956	201	+	integrase		0.8008	0.09175
SP5448_00200	28618	29625	1008	+	phosphate acyltransferase		0.7952	2.471e-13
SP5448_07050	1352090	1352593	504	-	membrane protein		0.7928	8.682e-10
SP5448_06895	1318026	1318955	930	-	cell division protein FtsX		0.7927	1.097e-21
SP5448_09110	1758215	1759486	1272	-	damage-inducible protein CinA		0.7895	3.34e-09
SP5448_08680	1661028	1661228	201	-	hypothetical protein		0.7842	9.436e-05
SP5448_07930	1515036	1515956	921	-	hypothetical protein		0.7829	1.761e-14
SP5448_02985	555048	555824	777	-	recombination regulator RecX	recX	0.7822	5.534e-08
SP5448_06605	1249658	1250035	378	-	peroxiredoxin		0.7817	7.233e-11
SP5448_02205	413104	414183	1080	-	recombinase		0.7807	0.0001627
SP5448_08985	1729558	1730901	1344	+	amino acid permease		0.7802	7.879e-05
SP5448_00930	157055	157717	663	+	3-keto-L-gulonate-6-phosphate decarboxylase	ulaD	0.7795	0.007794
SP5448_07130	1365472	1365744	273	-	membrane protein		0.7751	4.283e-05
SP5448_01555	280410	281264	855	+	5'-nucleotidase		0.7665	4.497e-12
SP5448_03145	595750	596598	849	+	CRISPR-associated protein		0.7659	1.31e-07
SP5448_07810	1494270	1494437	168	-	dTDP-glucose 4,6-dehydratase		0.7603	0.121
SP5448_05780	1075604	1076593	990	-	lipoate--protein ligase		0.76	4.706e-17
SP5448_07495	1438092	1438958	867	-	transcriptional regulator		0.7592	0.0001716
SP5448_00745	118398	118748	351	-	transposase		0.754	3.592e-06
SP5448_05120	952621	953751	1131	-	glutaconyl-CoA decarboxylase subunit beta		0.7532	8.385e-11
SP5448_07240	1386624	1386938	315	-	hypothetical protein		0.7529	0.02564
SP5448_07605	1452610	1453779	1170	-	hypothetical protein		0.7514	3.742e-08
SP5448_07315	1399101	1399835	735	-	glutamate ligase		0.7512	5.427e-08
SP5448_07545							0.7505	3.638e-12
SP5448_06595	1248130	1249206	1077	-	ABC transporter permease	hrtA	0.7496	4.87e-13
SP5448_07555	1444737	1444919	183	-	bacteriocin		0.7462	2.2e-10
SP5448_07280	1391462	1391671	210	+	Cro/Cl family transcriptional regulator		0.741	0.3116
SP5448_03035	569490	570440	951	+	sugar ABC transporter permease		0.7398	7.879e-05
SP5448_05505	1026574	1026957	384	-	hypothetical protein		0.7394	4.515e-08
SP5448_02320	427465	428316	852	+	DNA methyltransferase		0.7393	0.02006
SP5448_02845	527261	528157	897	+	LysR family transcriptional regulator		0.7371	2.64e-06
SP5448_05075	945596	946483	888	-	citrate lyase subunit beta		0.7366	1.8e-06
SP5448_04345	816123	816743	621	-	hypothetical protein		0.7354	7.101e-08
SP5448_07370	1412920	1414068	1149	-	acetyl-CoA acetyltransferase		0.7348	2.64e-06
SP5448_07285	1391774	1392982	1209	-	macrolide ABC transporter permease		0.732	1.116e-16
SP5448_05565	1033167	1033853	687	-	chemotaxis protein CheY	srtR	0.7319	1.931e-11
SP5448_01660	298835	299056	222	+	Cro/Cl family transcriptional regulator		0.7311	0.007437
SP5448_09225	1781337	1782179	843	+	membrane protein		0.731	7.671e-08
SP5448_02170	408810	409166	357	-	chemotaxis protein		0.7297	2.918e-11
SP5448_05130	954111	954425	315	-	membrane protein		0.7294	0.0001742
SP5448_05620	1041913	1043709	1797	-	excinuclease ABC subunit C		0.7288	3.239e-09
SP5448_04150	774294	775100	807	-	integrase		0.7278	0.03611
SP5448_08725	1673216	1674196	981	-	lysis inhibitor protein		0.7262	0.0004147
SP5448_00630	98951	99385	435	+	competence protein ComGF		0.7259	0.03547
SP5448_06405	1205511	1205951	441	+	membrane protein		0.7255	5.652e-11
SP5448_02595	472717	473559	843	+	hypothetical protein		0.7233	3.029e-11
SP5448_00805	129187	131208	2022	+	ATP synthase subunit I		0.7229	0.4296
SP5448_08740	1678289	1678540	252	-	hypothetical protein		0.7223	5.504e-08
SP5448_07195	1380095	1380370	276	+	transposase		0.7219	8.594e-11
SP5448_01060	181628	182407	780	+	metal-dependent hydrolase		0.7216	1.155e-11
SP5448_06965	1330910	1332817	1908	+	oligohyaluronate lyase		0.7157	1.564e-06
SP5448_05515	1027282	1027503	222	-	integrase		0.7149	3.018e-09
SP5448_02020	380210	380917	708	+	phosphoglycerate mutase		0.7108	1.554e-10
SP5448_04600	849358	849705	348	+	hypothetical protein		0.7088	0.07124
SP5448_04635	852684	852905	222	+	hypothetical protein		0.7066	0.03169
SP5448_05420	1009186	1010235	1050	+	alcohol dehydrogenase		0.7064	0.001298
SP5448_08755	1681707	1682360	654	-	chemotaxis protein CheY		0.7058	4.86e-10
SP5448_01415	255911	256981	1071	+	hypothetical protein		0.7057	0.0001419
SP5448_03040	570450	571376	927	+	sugar ABC transporter permease		0.7043	0.003052
SP5448_03080	582506	582844	339	+	cupin		0.7042	6.18e-10
SP5448_08220	1566606	1567091	486	-	competence protein ComX		0.7011	0.1853
SP5448_02280	419724	420122	399	+	hypothetical protein		0.701	0.003687
SP5448_08800	1689235	1690431	1197	-	peptidase C10		0.6964	0.4192
SP5448_07225	1383760	1385007	1248	-	biotin carboxylase		0.6952	1.782e-18
SP5448_00810	131210	131689	480	+	ATP synthase subunit K		0.6949	0.4075
SP5448_07215	1382603	1382803	201	-	hypothetical protein		0.6937	1.724e-13
SP5448_07205	1381584	1382000	417	-	hypothetical protein		0.6932	9.295e-15
SP5448_07245	1387004	1387456	453	-	portal protein		0.6911	0.07336
SP5448_07420	1423558	1424643	1086	+	dipeptidase		0.6885	1.423e-11
SP5448_02765	510476	511930	1455	+	nicotinate phosphoribosyltransferase		0.6883	2.434e-08
SP5448_05000	927479	928036	558	+	membrane protein		0.6882	0.0001037
SP5448_07560	1444934	1445179	246	-	bacteriocin		0.684	4.348e-06
SP5448_07500	1439265	1439507	243	+	hypothetical protein		0.6838	0.005407
SP5448_07815	1494415	1495242	828	+	exodeoxyribonuclease		0.6837	0.0002577
SP5448_01625	293549	294220	672	+	deoxyribose-phosphate aldolase		0.6824	1.496e-12
SP5448_02755	507840	508757	918	+	thioredoxin reductase		0.6823	1.117e-13
SP5448_04620	850512	851276	765	+	cell wall hydrolase		0.6816	0.0009371
SP5448_02775	512941	514278	1338	+	aminopeptidase C		0.681	3.257e-09
SP5448_08730	1674385	1675839	1455	-	M protein, serotype 24		0.6774	0.0001946
SP5448_05610	1039592	1041001	1410	-	dipeptidase PepV		0.6764	5.897e-05
SP5448_00845	137855	139117	1263	-	toxic anion resistance protein		0.6742	6.613e-06
SP5448_05625	1043811	1045208	1398	-	succinate-semialdehyde dehydrogenase		0.6699	6.814e-11
SP5448_04375	820613	821212	600	-	hypothetical protein		0.6689	6.295e-09
SP5448_08905	1710512	1712008	1497	+	dipeptidase		0.6688	9.493e-06
SP5448_04630	851901	852674	774	+	hypothetical protein		0.6667	0.002711
SP5448_02920	543754	544386	633	-	Xaa-Pro dipeptidase		0.6661	8.644e-08
SP5448_06970	1332881	1333876	996	+	transcriptional regulator		0.6656	3.347e-05
SP5448_06925	1324228	1325229	1002	-	2-dehydro-3-deoxygluconokinase		0.6614	3.148e-06
SP5448_01705	310742	311836	1095	+	DNA polymerase IV		0.6607	7.879e-05
SP5448_07320	1399837	1400673	837	-	endonuclease		0.6586	3.426e-05
SP5448_01400	251439	253409	1971	+	peptide ABC transporter ATP-binding protein		0.6563	4.349e-05
SP5448_04760	878620	878820	201	+	hypothetical protein		0.6563	4.19e-05
SP5448_00555	81461	81688	228	+	4-diphosphocytidyl-2C-methyl-D-erythritolkinase		0.6558	1.902e-05
SP5448_01935	362079	362759	681	+	cobalamin biosynthesis protein CbiQ		0.6554	5.079e-12
SP5448_01035	178193	179056	864	-	membrane protein		0.655	1.886e-13
SP5448_08895	1707535	1708536	1002	+	pseudouridylate synthase		0.6489	1.123e-05
SP5448_09180	1774631	1775911	1281	-	histidyl-tRNA synthase		0.6486	1.949e-10
SP5448_07860	1500696	1500971	276	-	hypothetical protein		0.6456	3.642e-08
SP5448_02930	545739	546404	666	+	competence protein ComF		0.6431	0.0001316
SP5448_06060	1134150	1135055	906	+	LysR family transcriptional regulator		0.6415	1.041e-05
SP5448_06585	1246433	1247350	918	+	YpfJ protein, zinc metalloprotease superfamily		0.6386	1.071e-05
SP5448_09120	1760125	1760721	597	-	ATP-dependent DNA helicase RuvA		0.6385	1.555e-14
SP5448_06935	1325924	1326718	795	-	gluconate 5-dehydrogenase		0.6375	2.082e-05
SP5448_00815	131757	132341	585	+	ATPase V		0.6365	0.4577
SP5448_02995	557959	559314	1356	+	histidine kinase		0.6351	3.656e-09
SP5448_02295	422660	425044	2385	+	DNA primase		0.6347	0.02995
SP5448_05685	1054896	1055333	438	-	peptide methionine sulfoxide reductase		0.634	2.969e-09
SP5448_08760	1682454	1683671	1218	-	ABC transporter permease	hitC	0.634	7.62e-07
SP5448_02290	420733	422655	1923	+	DNA polymerase		0.6336	0.02967
SP5448_08815	1691371	1692213	843	+	XRE family transcriptional regulator		0.6304	0.03082
SP5448_08265	1574299	1577277	2979	+	DEAD/DEAH box helicase		0.6296	1.65e-15
SP5448_08745	1678619	1680220	1602	-	hypothetical protein		0.6268	1.272e-06
SP5448_07835	1497065	1497928	864	-	16S rRNA methyltransferase		0.6255	6.512e-14
SP5448_03880	717641	717868	228	+	hypothetical protein		0.6237	0.001201
SP5448_08750	1680322	1681710	1389	-	histidine kinase		0.6222	6.907e-08
SP5448_09360	1807995	1809239	1245	-	peptidase M16		0.6191	2.676e-14
SP5448_05700	1058614	1058760	147	-	nucleoside diphosphate kinase		0.6152	0.0001305
SP5448_00655	102579	103349	771	-	pyrroline-5-carboxylate reductase		0.6131	2.876e-15
SP5448_08795	1688928	1689233	306	-	streptopain		0.6123	0.4922
SP5448_01925	359822	361492	1671	+	ABC transporter ATP-binding protein		0.6095	2.093e-09
SP5448_05525							0.6095	0.007366
SP5448_09420	1822131	1824707	2577	+	copper ABC transporter permease		0.602	8.259e-05
SP5448_08030	1528489	1528767	279	+	acylphosphatase		0.6005	2.286e-05
SP5448_01800	329629	330702	1074	+	X-Pro aminopeptidase		0.6004	5.638e-13
SP5448_03740	689800	689910	111	+	membrane protein		0.5996	0.8334
SP5448_01805	330737	331198	462	+	competence protein ComE		0.599	5.512e-15
SP5448_02230	416071	416484	414	-	hypothetical protein		0.598	9.024e-06
SP5448_05395	1004425	1005573	1149	-	membrane protein		0.5963	3.796e-12
SP5448_06575	1239438	1243106	3669	-	ATP-dependent helicase/nuclease subunit A		0.593	2.057e-11
SP5448_00905	150416	151555	1140	+	cystathionine gamma-synthase		0.5911	0.00117
SP5448_03785	697777	698298	522	+	DNA-binding protein		0.5908	3.023e-06
SP5448_05115	951537	952421	885	+	2-(5'-triphosphoribosyl)-3'-dephospho CoAsynthase		0.5898	5.126e-08
SP5448_02925	544442	545767	1326	+	competence protein		0.5873	1.707e-05
SP5448_01245	218242	219072	831	-	RpiR family transcriptional regulator		0.5856	4.708e-10
SP5448_09130	1761954	1763936	1983	-	DNA mismatch repair protein MutL		0.5838	1.097e-07
SP5448_02275	418566	419720	1155	+	hypothetical protein		0.5836	0.01702
SP5448_07200	1380418	1381131	714	+	transposase		0.5833	1.956e-10
SP5448_00660	103397	104464	1068	-	glutamyl aminopeptidase		0.5832	1.841e-06
SP5448_03620	673717	674073	357	+	hypothetical protein		0.583	0.01811
SP5448_05155	959003	959995	993	-	lactate dehydrogenase		0.5824	0.0002461
SP5448_04450	827383	827823	441	+	hypothetical protein		0.581	0.08849
SP5448_07055	1352918	1353766	849	+	N-acetylmuramoyl-L-alanine amidase		0.5809	1.941e-09
SP5448_00850	139130	140008	879	-	membrane protein		0.58	4.789e-06
SP5448_08275	1578502	1580082	1581	+	restriction endonuclease subunit M		0.5784	3.313e-12
SP5448_01420	256974	257897	924	+	peptide ABC transporter ATP-binding protein		0.5725	0.0001318
SP5448_05520	1027525	1027656	132	-	integrase		0.5709	0.0007978
SP5448_00945	159616	161262	1647	+	ascorbate 6-phosphate lactonase		0.5706	1.048e-06
SP5448_01930	361489	362082	594	+	membrane protein		0.5702	1.325e-07
SP5448_09100	1756301	1756699	399	-	ArsR family transcriptional regulator		0.5679	0.05395
SP5448_03980	735775	737088	1314	-	chloride channel protein		0.5668	4.472e-07
SP5448_01160	201450	201947	498	+	carbonate dehydratase		0.5652	5.022e-05
SP5448_01410	254976	255902	927	+	peptide ABC transporter permease		0.565	0.0003804
SP5448_00770	123520	124704	1185	+	acetyl-CoA acetyltransferase		0.5647	0.0007839
SP5448_00625	98674	98958	285	+	competence protein ComG		0.5637	0.2787
SP5448_04480	829104	829736	633	+	hypothetical protein		0.5606	0.09388
SP5448_09355	1806704	1807993	1290	-	peptidase M16		0.5594	6.336e-08
SP5448_01405	253474	254976	1503	+	peptide ABC transporter permease		0.5566	0.0001795
SP5448_02300	425431	425706	276	+	nuclease		0.5559	0.05339
SP5448_01220	213717	214583	867	+	acetylneuraminate ABC transporter permease		0.5542	0.0008543
SP5448_07510	1440029	1440298	270	+	hypothetical protein		0.554	0.106
SP5448_07925	1514443	1514997	555	-	SAM-dependent methyltransferase		0.5539	4.095e-09
SP5448_08270	1577290	1578489	1200	+	restriction endonuclease		0.5504	1.466e-09
SP5448_02770	511932	512756	825	+	NAD synthetase		0.5502	8.832e-08
SP5448_07300	1395961	1396929	969	-	serine/threonine protein kinase		0.548	0.0001033
SP5448_07155	1369803	1370618	816	+	phosphate ABC transporter substrate-bindingprotein		0.539	0.0006939
SP5448_08280	1580292	1580492	201	-	hypothetical protein		0.5355	0.0001081
SP5448_06055	1133392	1133928	537	-	hypothetical protein		0.5348	1.04e-07
SP5448_06580	1243067	1246282	3216	-	ATP-dependent helicase		0.5341	1.252e-08
SP5448_07040	1351195	1351674	480	+	glutathione peroxidase		0.5309	1.186e-06
SP5448_05410	1006509	1008041	1533	-	ribonuclease HII		0.5288	5.334e-05
SP5448_07830	1496646	1497038	393	-	membrane protein		0.524	0.0006604
SP5448_06905	1319659	1320672	1014	-	peptide chain release factor 2		0.5238	1.1e-10
SP5448_02910	542290	542667	378	+	hypothetical protein		0.5237	1.07e-07
SP5448_07770	1482076	1482564	489	-	ribonucleotide reductase		0.5225	0.002503
SP5448_07005	1341119	1342354	1236	+	peptidoglycan branched peptide synthesisprotein		0.5223	1.114e-07
SP5448_06230	1167689	1167907	219	+	transposase		0.5211	0.3331
SP5448_07325	1400670	1401596	927	-	shikimate dehydrogenase		0.5198	0.0006378
SP5448_02025	380907	381650	744	+	D-alanyl-D-alanine carboxypeptidase		0.5188	7.96e-08
SP5448_07035	1349403	1351202	1800	+	oligoendopeptidase F		0.5161	2.365e-05
SP5448_04615	850178	850510	333	+	endonuclease		0.5131	0.1652
SP5448_05405	1005732	1006346	615	-	lipase		0.5122	3.947e-08
SP5448_08285	1580635	1581240	606	-	histidine kinase		0.5117	3.176e-08
SP5448_00545	80292	80477	186	+	hypothetical protein		0.5099	0.007209
SP5448_06900	1318948	1319640	693	-	cell division protein FtsE		0.5097	0.0001419
SP5448_04675	858230	861340	3111	+	DNA polymerase III DnaE	dnaE	0.5082	5.112e-08
SP5448_05555	1031540	1031680	141	-	lantibiotic streptin	srtA	0.5058	0.01342
SP5448_06260	1173335	1174258	924	-	2-dehydropantoate 2-reductase		0.5054	0.0003838
SP5448_01225	214596	215426	831	+	sugar ABC transporter permease		0.5034	0.001585
SP5448_02220	415259	415609	351	-	XRE family transcriptional regulator		0.5024	4.964e-05
SP5448_07305	1396913	1398112	1200	-	S-adenosylmethionine synthetase		0.5001	2.032e-05
SP5448_04420	824989	825342	354	+	hypothetical protein		0.4998	0.0966
SP5448_07290	1393067	1394224	1158	-	UDP-glucose 6-dehydrogenase		0.497	2.365e-05
SP5448_07840	1497933	1498256	324	-	DNA replication initiation control protein YabA		0.4964	3.593e-07
SP5448_05615	1041126	1041728	603	-	nitroreductase		0.4945	0.001126
SP5448_03890	718098	718688	591	+	peptidase S11		0.4875	0.02446
SP5448_07220	1382816	1383532	717	-	peptidase S66		0.487	6.48e-11
SP5448_07210							0.4867	5.077e-08
SP5448_00285	49596	50033	438	+	protein tyrosine phosphatase		0.4858	6.73e-07
SP5448_00935	157722	158585	864	+	xylulose 5-phosphate 3-epimerase		0.4858	0.152
SP5448_00800	128877	129197	321	+	ATP synthase subunit G		0.4852	0.633
SP5448_09125	1760723	1761943	1221	-	MFS transporter		0.4835	0.0001033
SP5448_07150	1368901	1369803	903	+	membrane protein		0.4821	0.006248
SP5448_04510	833500	834825	1326	+	portal protein		0.482	0.1406
SP5448_05170	960968	961450	483	+	transcriptional regulator		0.4785	0.05086
SP5448_04350	817106	818194	1089	-	integrase		0.4781	0.01386
SP5448_04810	888399	889331	933	+	riboflavin biosynthesis protein RibF		0.4757	2.389e-05
SP5448_08105	1546054	1546950	897	-	heat shock protein HtpX		0.4752	0.0002537
SP5448_08555	1633972	1635105	1134	-	sugar ABC transporter ATP-binding protein		0.4745	1.994e-05
SP5448_02330	428494	428910	417	+	transcriptional regulator		0.4744	0.1097
SP5448_07365	1411716	1412963	1248	-	long-chain fatty acid--CoA ligase		0.4735	0.0007883
SP5448_02600	473688	474410	723	-	hypothetical protein		0.4708	0.001329
SP5448_02315	427190	427456	267	+	hypothetical protein		0.4684	0.1009
SP5448_02210	414300	414851	552	-	hypothetical protein		0.4674	0.000387
SP5448_01750	320593	320907	315	+	thioredoxin		0.4667	0.006457
SP5448_00995	172495	172704	210	+	hypothetical protein		0.466	0.1341
SP5448_04475	828818	829102	285	+	hypothetical protein		0.465	0.05355
SP5448_05425	1010318	1011484	1167	-	malate dehydrogenase		0.4607	0.02334
SP5448_00290	50056	50457	402	+	membrane protein		0.4599	1.741e-05
SP5448_00550							0.4582	0.0006898
SP5448_07680	1465517	1466164	648	+	MarR family transcriptional regulator		0.4579	0.004544
SP5448_02695	497056	497877	822	+	gamma-glutamyl kinase		0.4578	0.0001247
SP5448_07310	1398122	1399108	987	-	dehydrogenase		0.4576	0.00522
SP5448_07360	1410626	1411621	996	-	hypothetical protein		0.4555	1.553e-05
SP5448_06390	1201578	1202870	1293	-	metallophosphatase		0.453	6.312e-06
SP5448_08420	1602753	1603550	798	-	hypothetical protein		0.4522	0.002481
SP5448_04460	828173	828418	246	+	hypothetical protein		0.4514	0.127
SP5448_02030	381647	382216	570	+	N-acetylmuramidase		0.4505	6.382e-05
SP5448_05740	1067311	1068063	753	-	acyl-ACP thioesterase		0.4503	8.827e-05
SP5448_06130	1147724	1148899	1176	+	DNA-binding protein		0.4499	2.657e-05
SP5448_04520	835709	835978	270	+	hypothetical protein		0.4497	0.3677
SP5448_01965	369838	371226	1389	+	haloacid dehalogenase		0.4487	2.347e-05
SP5448_04115	767038	768426	1389	+	RNA methyltransferase		0.447	1.527e-05
SP5448_05135	954468	955850	1383	-	oxaloacetate decarboxylase		0.4469	0.0004629
SP5448_01025	176765	177571	807	-	integrase		0.4387	0.1038
SP5448_02905	540890	542290	1401	+	peptidylprolyl isomerase		0.4384	9.809e-09
SP5448_05960	1115107	1115526	420	-	glutathione S-transferase		0.4374	0.00167
SP5448_04385	821464	821850	387	-	hypothetical protein		0.4351	0.002033
SP5448_05640							0.4343	6.192e-05
SP5448_04455	827820	828176	357	+	hypothetical protein		0.4335	0.2098
SP5448_06600	1249279	1249665	387	-	hypothetical protein		0.433	0.000358
SP5448_05680	1053762	1054781	1020	-	membrane protein		0.4328	0.0002651
SP5448_08355	1595288	1596061	774	+	DeoR faimly transcriptional regulator		0.4302	0.007002
SP5448_06025	1127639	1128292	654	-	uracil-DNA glycosylase		0.429	0.0001358
SP5448_04435	826082	826756	675	+	single-stranded DNA-binding protein		0.4284	0.2394
SP5448_03105	585946	586200	255	+	hypothetical protein		0.4272	0.000146
SP5448_05970	1117022	1117324	303	+	hypothetical protein		0.4267	0.0009734
SP5448_04020	746238	747323	1086	-	RNA helicase		0.4263	6.927e-09
SP5448_05125	953761	954111	351	-	methylmalonyl-CoA decarboxylase		0.4247	0.03173
SP5448_02285	420133	420690	558	+	hypothetical protein		0.4242	0.1235
SP5448_03630	675331	676824	1494	+	hypothetical protein		0.4232	0.0001831
SP5448_04805	887486	888370	885	+	tRNA pseudouridine synthase B	truB	0.4231	0.00052
SP5448_04405	823249	824079	831	+	prephenate dehydrogenase		0.4217	0.1992
SP5448_00295	50454	52229	1776	+	acyltransferase		0.4215	3.976e-06
SP5448_07600	1450524	1452296	1773	-	hypothetical protein		0.4205	0.07089
SP5448_07940	1516904	1517467	564	-	membrane protein		0.4188	0.004258
SP5448_08560	1635403	1636251	849	-	PucR family transcriptional regulator		0.4187	0.001429
SP5448_07855	1499812	1500447	636	-	thymidylate kinase		0.4183	5.15e-08
SP5448_05020	933073	934506	1434	+	hypothetical protein		0.4176	3.236e-06
SP5448_05785	1076826	1079243	2418	+	hyaluronate lyase		0.4154	8.117e-06
SP5448_00575	83812	84195	384	-	histidine triad (HIT) protein		0.4143	0.03932
SP5448_08290	1581221	1582783	1563	-	SalK		0.4111	1.404e-06
SP5448_03885	717853	718101	249	+	hypothetical protein		0.411	0.07264
SP5448_04550	838362	838673	312	+	hypothetical protein		0.411	0.4909
SP5448_00635	99369	99695	327	+	competence protein ComG		0.4104	0.23
SP5448_03135	593146	593850	705	+	CRISPR-associated protein Cas5		0.4095	0.05593
SP5448_02515	460010	460996	987	-	esterase		0.4072	0.004059
SP5448_01145	198496	199263	768	+	hypothetical protein		0.4068	3.099e-05
SP5448_03645	677276	677542	267	+	hypothetical protein		0.4062	0.2569
SP5448_05955	1113962	1114870	909	-	C4-dicarboxylate ABC transporter		0.4053	0.01081
SP5448_01940	362756	364150	1395	+	ABC transporter ATP-binding protein		0.4001	1.012e-05
SP5448_01425	258138	258284	147	-	transposase		0.3992	0.2502
SP5448_01240	217193	218131	939	+	hypothetical protein		0.398	0.01342
SP5448_06830	1302079	1303278	1200	-	tagatose-6-phosphate ketose isomerase	agaS	0.3978	0.02492
SP5448_09375	1812355	1813269	915	+	UTP--glucose-1-phosphate uridylyltransferase		0.3969	0.00131
SP5448_01620	292317	293519	1203	+	Na+ dependent nucleoside transporterdomain-containing protein		0.3937	0.0003211
SP5448_04800	886030	887370	1341	+	hypothetical protein		0.3937	0.0003626
SP5448_02900	540212	540853	642	+	LuxR family transcriptional regulator		0.3935	5.173e-05
SP5448_06280	1177220	1177738	519	-	16S rRNA processing protein RimM		0.3931	0.0002242
SP5448_08625	1651541	1652809	1269	+	recombinase RarA		0.3895	0.0004147
SP5448_07880	1504796	1506241	1446	+	UDP-N-acetylmuramoylalanyl-D-glutamate--L-lysineligase		0.3887	0.002199
SP5448_04855	895809	896567	759	+	phosphate ABC transporter ATP-binding protein		0.3849	0.002872
SP5448_00775	124716	125375	660	+	branched-chain amino acid dehydrogenase		0.3844	0.107
SP5448_03260							0.3841	0.005628
SP5448_05430	1011515	1012846	1332	-	malate permease		0.3839	0.05738
SP5448_02895	539215	540219	1005	+	histidine kinase		0.3835	7.919e-05
SP5448_06020	1126239	1127507	1269	-	dihydroorotase		0.3826	0.0002476
SP5448_00055	10950	12236	1287	+	tRNA(Ile)-lysidine synthase		0.3812	9.142e-05
SP5448_09430							0.3808	0.1968
SP5448_06995	1339097	1339906	810	+	sugar phosphatase		0.3805	0.0005281
SP5448_01015	174059	175369	1311	-	C4-dicarboxylate ABC transporter		0.3795	0.001827
SP5448_01745	320012	320512	501	+	phosphoesterase		0.3775	1.431e-06
SP5448_06420	1208910	1209251	342	-	hypothetical protein		0.3739	0.0002869
SP5448_04390	821924	822124	201	+	XRE family transcriptional regulator		0.3694	0.1083
SP5448_03610	673224	673568	345	+	HNH endonuclease		0.3676	0.2274
SP5448_07295	1394917	1395906	990	-	glycosyl transferase 2 family protein		0.3667	0.005044
SP5448_09370	1810965	1812173	1209	+	UDP-glucose 6-dehydrogenase		0.3661	0.0092
SP5448_02700	497870	499120	1251	+	gamma-glutamyl phosphate reductase		0.3657	0.001067
SP5448_04445	827180	827383	204	+	hypothetical protein		0.3641	0.4458
SP5448_06265	1174271	1175329	1059	-	membrane protein		0.3632	0.03001
SP5448_01740	317669	320008	2340	+	DNA mismatch repair protein MutS		0.362	4.66e-07
SP5448_04380	821266	821475	210	+	hypothetical protein		0.3605	0.05752
SP5448_06290	1178610	1179485	876	+	cation transporter		0.3601	0.01831
SP5448_04750	877839	878027	189	+	membrane protein		0.3574	0.01711
SP5448_04410	824066	824848	783	+	DNA replication protein		0.3566	0.208
SP5448_04570	840008	840325	318	+	hypothetical protein		0.3555	0.5396
SP5448_07735	1474718	1475416	699	+	exotoxin		0.3543	0.001608
SP5448_07410	1421254	1422252	999	-	glycosyl transferase family 1		0.3531	0.01666
SP5448_03635	676830	677054	225	+	hypothetical protein		0.3523	0.04484
SP5448_01090	188026	189534	1509	-	regulatory protein		0.352	0.001461
SP5448_02180	409654	410379	726	+	multidrug ABC transporter ATP-binding protein		0.3519	0.0003246
SP5448_07480	1434811	1436313	1503	-	hypothetical protein		0.3513	0.01661
SP5448_02750	507552	507776	225	+	amino acid ABC transporter		0.3493	0.006245
SP5448_01945	364525	366540	2016	+	ATP-dependent DNA helicase RecG		0.3491	0.0003797
SP5448_05815	1085911	1087818	1908	-	multidrug ABC transporter ATP-binding protein		0.3484	6.776e-06
SP5448_01230	215583	216245	663	+	membrane protein		0.3476	0.06398
SP5448_05735	1066547	1067311	765	-	HAD family hydrolase		0.3467	0.0004936
SP5448_04765	878831	879319	489	+	general stress protein		0.3444	0.004033
SP5448_04990	925277	926545	1269	-	GntR family transcriptional regulator		0.3439	0.007002
SP5448_05150	958233	958898	666	-	DNA-binding protein		0.3413	0.01373
SP5448_07170	1374024	1374866	843	-	transcription antiterminator BglG		0.3395	0.03772
SP5448_05765	1072403	1073254	852	-	membrane protein		0.3375	0.0007251
SP5448_07380	1414813	1415598	786	-	multidrug ABC transporter permease		0.3373	0.06395
SP5448_01765	322944	323237	294	+	hypothetical protein		0.3345	0.03871
SP5448_08295	1582823	1584730	1908	-	ABC transporter permease		0.3337	7.507e-05
SP5448_04485	829739	830263	525	+	hypothetical protein		0.3309	0.2573
SP5448_07825	1495970	1496599	630	+	copper homeostasis protein CutC		0.3303	0.001789
SP5448_04785	881642	884278	2637	+	peptide ABC transporter permease		0.3295	0.00186
SP5448_07850	1498919	1499794	876	-	DNA polymerase III subunit delta'		0.3279	4.726e-05
SP5448_04515	834794	835702	909	+	hypothetical protein		0.327	0.4207
SP5448_05760	1071450	1072406	957	-	hypothetical protein		0.3244	0.001309
SP5448_07595	1449313	1450365	1053	-	phosphate starvation-inducible protein PhoH		0.3235	0.01581
SP5448_08565	1636611	1637933	1323	+	kinase		0.3227	0.009972
SP5448_01200	209884	210798	915	+	DNA-binding protein		0.322	0.0002547
SP5448_02615	477631	478470	840	+	2,5-diketo-D-gluconic acid reductase		0.3217	0.006541
SP5448_01630	294315	295484	1170	-	hypothetical protein		0.3208	0.0001646
SP5448_00605	96078	97016	939	+	competence protein CglA		0.3185	0.2184
SP5448_04120							0.3175	0.001685
SP5448_00705	109622	111115	1494	-	regulatory protein		0.3167	0.009374
SP5448_02270	418267	418566	300	+	hypothetical protein		0.315	0.2756
SP5448_03465	659987	661129	1143	-	integrase		0.3095	0.1498
SP5448_02675	492146	494131	1986	+	transketolase		0.3051	3.766e-05
SP5448_07845	1498661	1498900	240	-	tpl protein		0.3043	0.01203
SP5448_05690	1055519	1056400	882	-	hypothetical protein		0.3027	0.1154
SP5448_00610	97000	97986	987	+	competence protein CglB		0.3022	0.1395
SP5448_01760	321622	322746	1125	-	adenine glycosylase		0.3021	0.004505
SP5448_03375	641576	643858	2283	-	Clp protease ClpX		0.3014	0.02166
SP5448_02560	468189	468704	516	+	galactose-6-phosphate isomerase		0.3013	0.1082
SP5448_08100	1545287	1545820	534	-	DNA-binding protein		0.2997	0.009088
SP5448_08635	1653306	1653746	441	+	acetyltransferase		0.2966	0.05416
SP5448_07180	1376615	1378165	1551	-	cell division protein FtsY		0.2961	0.0009584
SP5448_05730	1065915	1066547	633	-	membrane protein		0.2956	0.0008653
SP5448_03685	681705	682040	336	+	hypothetical protein		0.2932	0.7166
SP5448_01005	173086	173655	570	-	integrase		0.2925	0.2909
SP5448_04860	896635	897288	654	+	PhoU family transcriptional regulator		0.2913	0.01124
SP5448_05630	1045303	1045992	690	-	HAD family hydrolase		0.2908	0.01427
SP5448_07000	1339906	1341132	1227	+	UDP-N-acetylmuramoylpentapeptide-lysineN(6)-alanyltransferase		0.2906	0.004706
SP5448_03450	658116	658958	843	+	GDSL family lipase		0.2881	0.005771
SP5448_07920	1512976	1514310	1335	-	hypothetical protein		0.2874	0.0008149
SP5448_03935	728281	729336	1056	+	foldase		0.2858	0.005044
SP5448_05635	1046008	1046574	567	-	maltose acetyltransferase		0.2854	0.009268
SP5448_06890	1317018	1317716	699	+	hypothetical protein		0.2849	0.02403
SP5448_00785	126147	126827	681	-	DNA-binding protein		0.2845	0.08443
SP5448_08570	1638031	1638474	444	-	tyrosyl-tRNA deacylase		0.2835	0.01435
SP5448_06135	1148886	1150163	1278	+	3-hydroxy-3-methylglutaryl-CoA reductase		0.2832	0.008255
SP5448_09115	1759555	1760115	561	-	3-methyladenine DNA glycosylase		0.2814	0.08652
SP5448_05475	1020600	1020959	360	-	dihydroneopterin aldolase		0.2801	0.03725
SP5448_03110	586218	586613	396	+	hypothetical protein		0.2785	0.002614
SP5448_01020	175593	176465	873	+	nicotinate-nucleotide pyrophosphorylase		0.2771	0.08434
SP5448_03805	700465	700656	192	+	penicillin-binding protein		0.2765	0.01831
SP5448_07775	1482568	1483545	978	-	ribonucleoside-diphosphate reductase subunitbeta		0.2753	0.03058
SP5448_09415	1820429	1822048	1620	+	ABC transporter ATP-binding protein		0.2753	0.001767
SP5448_07110	1362549	1362977	429	-	hypothetical protein		0.2749	0.001589
SP5448_00980	170124	170423	300	+	regulatory protein		0.2721	0.005952
SP5448_01115	191427	192098	672	+	membrane protein		0.2709	0.01036
SP5448_00565	82245	82964	720	+	zinc ABC transporter ATP-binding protein		0.2703	0.01241
SP5448_00645	100805	102001	1197	+	acetate kinase		0.2669	0.02116
SP5448_04755	878040	878579	540	+	stress response regulator Gls24		0.2661	0.05047
SP5448_00780	125378	126025	648	+	acetate CoA-transferase		0.2652	0.2093
SP5448_02565	468869	469132	264	+	tagatose-6-phosphate kinase		0.264	0.1656
SP5448_07145	1368598	1368753	156	+	ABC transporter ATP-binding protein		0.2636	0.2143
SP5448_00010	1742	2878	1137	+	DNA polymerase III subunit beta		0.2634	0.009117
SP5448_08065	1535377	1538475	3099	-	RNA helicase		0.263	0.01057
SP5448_08495	1615893	1616507	615	+	peptide deformylase		0.2628	0.005771
SP5448_03205	606919	607599	681	+	ArcR family transcriptional regulator		0.2619	0.2212
SP5448_02890	538526	539218	693	+	transporter		0.2613	0.0195
SP5448_04400	822574	823077	504	-	hypothetical protein		0.2608	0.2655
SP5448_01235	216257	217171	915	+	N-acetylneuraminate lyase		0.2604	0.04665
SP5448_08580	1640960	1642006	1047	-	hypothetical protein		0.2602	0.357
SP5448_01595	288385	288840	456	+	alanine acetyltransferase		0.2591	0.009145
SP5448_02990	555939	557294	1356	+	RNA methyltransferase		0.2591	0.0284
SP5448_02705							0.259	0.03111
SP5448_00985	170645	171979	1335	+	phosphoadenosine phosphosulfate reductase		0.258	0.002873
SP5448_08615	1649152	1650909	1758	+	aminobenzoate synthetase		0.2555	0.04128
SP5448_06365	1198674	1199132	459	-	lipoprotein signal peptidase		0.2553	0.02661
SP5448_00050	9667	10953	1287	+	beta-lactamase		0.255	0.01367
SP5448_03860	712775	713437	663	+	competence protein		0.2527	0.3433
SP5448_02215	414862	415245	384	-	hypothetical protein		0.2514	0.07874
SP5448_08925	1715346	1717790	2445	-	Clp protease ClpX		0.2513	0.0115
SP5448_06295	1179665	1180066	402	-	hypothetical protein		0.2507	0.05064
SP5448_03750	691182	691616	435	-	membrane protein		0.2498	0.2309
SP5448_07820	1495316	1495672	357	-	arsenate reductase		0.2492	0.103
SP5448_06465	1217071	1217547	477	-	membrane protein		0.2491	0.01105
SP5448_00580	84246	85502	1257	-	tyrosine--tRNA ligase		0.2459	0.00176
SP5448_01010	173688	173903	216	-	transposase		0.2438	0.4475
SP5448_02550	466058	467509	1452	+	PTS galactitol transporter subunit IIC		0.2437	0.1467
SP5448_01345	240070	240909	840	+	UDP pyrophosphate phosphatase		0.2431	0.2264
SP5448_00680	105545	106171	627	+	tRNA-binding protein		0.2427	0.04698
SP5448_09365	1809670	1810929	1260	+	hyaluronan synthase		0.242	0.05781
SP5448_09445	1826736	1827215	480	-	rRNA methyltransferase		0.2416	0.03556
SP5448_00570	82957	83772	816	+	zinc ABC transporter permease		0.2388	0.006095
SP5448_06370	1199129	1200043	915	-	LysR family transcriptional regulator		0.2386	0.03797
SP5448_02190	411480	412271	792	+	aminoglycoside phosphotransferase		0.2373	0.003469
SP5448_08115	1547704	1548417	714	+	16S rRNA methyltransferase		0.2353	0.01782
SP5448_08620	1650942	1651508	567	+	anthranilate synthase subunit II		0.2348	0.01188
SP5448_04440	826749	827174	426	+	single-stranded DNA-binding protein		0.2347	0.5784
SP5448_07590	1448692	1449267	576	-	uracil-DNA glycosylase		0.2332	0.1184
SP5448_08920	1714878	1715168	291	-	molecular chaperone GroES		0.2332	0.208
SP5448_05470	1020103	1020603	501	-	2-amino-4-hydroxy-6-hydroxymethyldihydropteridine pyrophosphokinase		0.2312	0.08398
SP5448_02570	469214	470191	978	+	tagatose-bisphosphate aldolase		0.2303	0.04894
SP5448_08410	1601438	1601956	519	-	DNA-binding protein		0.2294	0.006682
SP5448_08540	1628046	1628393	348	-	bacterocin transport accessory protein		0.2269	0.1245
SP5448_07190	1378993	1379790	798	-	HAD family hydrolase		0.2262	0.06616
SP5448_00260	44238	45881	1644	+	abortive infection protein		0.2261	0.1249
SP5448_06875	1313477	1315978	2502	-	ATP-dependent DNA helicase		0.2249	0.05222
SP5448_08900	1708625	1710265	1641	-	hypothetical protein		0.2247	0.01168
SP5448_08575	1638489	1640708	2220	-	GTP pyrophosphokinase		0.2241	0.01562
SP5448_01195	209045	209872	828	+	membrane protein		0.2231	0.01673
SP5448_08830	1694224	1695312	1089	-	glycerol dehydrogenase		0.2225	0.1206
SP5448_00040	9161	9532	372	+	septum formation initiation protein		0.2201	0.08617
SP5448_07030	1346446	1349208	2763	-	phosphoenolpyruvate carboxylase		0.2193	0.3437
SP5448_05055	940919	941971	1053	+	[citrate [pro-3S]-lyase] ligase		0.2177	0.1274
SP5448_08035	1528849	1529772	924	+	membrane protein		0.2175	0.01842
SP5448_03810	700703	701299	597	+	recombinase		0.2151	0.1207
SP5448_07185							0.2139	0.05795
SP5448_05500	1025076	1026311	1236	-	D-alanyl-D-alanine carboxypeptidase		0.2103	0.1342
SP5448_08785	1687007	1687243	237	+	hypothetical protein		0.2081	0.4789
SP5448_03865	713418	715661	2244	+	competence protein ComEC		0.2078	0.2831
SP5448_08110	1546997	1547554	558	-	membrane protein		0.206	0.1412
SP5448_08365	1596999	1597334	336	+	addiction module toxin RelE		0.2056	0.5184
SP5448_03030	568416	569294	879	-	N-acetylmannosamine kinase		0.2042	0.2709
SP5448_07725	1473259	1473495	237	-	methionyl-tRNA synthetase		0.2034	0.1341
SP5448_00620	98289	98717	429	+	competence protein		0.2027	0.5934
SP5448_07765	1479929	1482109	2181	-	ribonucleotide-diphosphate reductase subunitalpha		0.2023	0.1296
SP5448_01470	264951	265700	750	+	pseudouridine synthase		0.2001	0.1898
SP5448_03910	722082	722798	717	+	16S rRNA pseudouridylate synthase		0.199	0.03381
SP5448_03130	590581	592989	2409	+	RNA helicase		0.1978	0.1795
SP5448_02540	465261	465734	474	+	PTS galactose transporter subunit IIA		0.1977	0.4026
SP5448_08735	1676024	1677613	1590	-	M protein trans-acting positive regulator		0.1973	0.1132
SP5448_04740	876932	877180	249	+	membrane protein		0.1969	0.2972
SP5448_01030	177592	178107	516	-	transposase		0.1967	0.8427
SP5448_02185	410382	411416	1035	+	multidrug ABC transporter permease		0.1957	0.0966
SP5448_09350	1805629	1806654	1026	-	membrane protein		0.195	0.03257
SP5448_04130	769836	771320	1485	-	hypothetical protein		0.1888	0.109
SP5448_03975	735344	735637	294	-	transposase		0.1881	0.1677
SP5448_00035	8902	9174	273	+	hypothetical protein		0.1866	0.1159
SP5448_04430	825599	826081	483	+	hypothetical protein		0.1866	0.6127
SP5448_06300	1180086	1183112	3027	-	cell surface protein		0.186	0.1891
SP5448_04595	847485	849347	1863	+	hypothetical protein		0.1839	0.6092
SP5448_06835	1303297	1304019	723	-	GntR family transcriptional regulator		0.1836	0.2143
SP5448_05945	1112635	1113534	900	-	tRNA delta(2)-isopentenylpyrophosphatetransferase		0.1825	0.07688
SP5448_06005	1120906	1123365	2460	-	DNA topoisomerase IV subunit A		0.1808	0.05961
SP5448_00970	168993	169448	456	+	CoA-binding protein		0.18	0.09513
SP5448_01000	172831	173010	180	-	transposase		0.1791	0.6547
SP5448_03605	672696	673115	420	+	hypothetical protein		0.1738	0.5178
SP5448_07720	1472568	1473266	699	-	3-ketoacyl-ACP reductase	fabG	0.1714	0.2472
SP5448_00910	151766	154267	2502	+	leucyl-tRNA synthetase		0.1709	0.04464
SP5448_06805	1298108	1299370	1263	-	voltage-gated chloride channel protein		0.1684	0.1036
SP5448_07585	1448036	1448533	498	-	metalloprotease		0.167	0.1462
SP5448_03520	665516	665755	240	-	hypothetical protein		0.1663	0.3995
SP5448_00640	99793	100746	954	+	adenine methyltransferase		0.1656	0.0753
SP5448_06990	1338713	1338946	234	+	hypothetical protein		0.1655	0.4974
SP5448_08865	1701931	1702677	747	-	DeoR faimly transcriptional regulator		0.1651	0.1834
SP5448_01340	238106	240004	1899	+	hypothetical protein		0.1649	0.2096
SP5448_07570	1446136	1446612	477	-	DNA mismatch repair protein MutT		0.1648	0.247
SP5448_06030	1128425	1129075	651	-	amino acid ABC transporter permease		0.1627	0.1711
SP5448_00265	45899	47191	1293	+	adenylosuccinate lyase		0.1623	0.1453
SP5448_08585	1642388	1642870	483	+	ribonucleotide reductase		0.1622	0.07708
SP5448_08915	1713211	1714842	1632	-	molecular chaperone GroEL	groEL	0.1613	0.4118
SP5448_09215	1779524	1780126	603	+	hypothetical protein		0.161	0.2586
SP5448_08930	1717790	1718251	462	-	CtsR family transcriptional regulator		0.1608	0.2824
SP5448_07165	1372160	1374022	1863	-	PTS beta-glucoside transporter subunit IIABC		0.1574	0.3297
SP5448_08415	1601960	1602706	747	-	rRNA methyltransferase		0.1549	0.04407
SP5448_01610	290534	291277	744	-	GntR family transcriptional regulator		0.1502	0.2049
SP5448_06275	1176499	1177230	732	-	tRNA (guanine-N1)-methyltransferase		0.1491	0.2129
SP5448_00675	105210	105527	318	+	thioredoxin		0.1485	0.1681
SP5448_07115	1362970	1363377	408	-	general stress protein		0.1471	0.124
SP5448_08010	1526177	1526914	738	-	23S rRNA methyltransferase		0.1465	0.2402
SP5448_04110	765538	766989	1452	+	LytR family transcriptional regulator		0.1461	0.1306
SP5448_02125	400123	400482	360	-	ManO		0.146	0.3338
SP5448_03245	616098	616637	540	+	rRNA methyltransferase		0.1459	0.2489
SP5448_05240	974741	976111	1371	-	NADH oxidase		0.1453	0.4989
SP5448_07060	1354035	1354598	564	+	thiamine transporter		0.1412	0.3692
SP5448_03445	657272	658123	852	+	hypothetical protein		0.1402	0.2495
SP5448_03255	617105	618142	1038	+	peptidase S16		0.1384	0.2708
SP5448_07160	1370717	1372141	1425	-	6-phospho-beta-glucosidase		0.1377	0.3385
SP5448_08640	1653801	1654307	507	+	DNA topology modulation protein FlaR		0.1376	0.377
SP5448_08125	1549888	1550562	675	+	potassium transporter Trk		0.1345	0.2803
SP5448_00990	171972	172502	531	+	chromosome partitioning protein ParB		0.134	0.1717
SP5448_05050	940348	940830	483	+	hypothetical protein		0.1331	0.4395
SP5448_08860	1700935	1701915	981	-	DeoR faimly transcriptional regulator		0.1315	0.2038
SP5448_01380	246485	246964	480	+	nitrogen fixation protein NifU		0.1263	0.2573
SP5448_08000	1524934	1525623	690	-	membrane protein		0.1261	0.4855
SP5448_04835	892288	893154	867	+	phosphate-binding protein		0.1257	0.2043
SP5448_01300	227587	230208	2622	+	surface exclusion protein		0.123	0.2385
SP5448_07385	1415600	1416418	819	-	ABC transporter permease		0.1218	0.4864
SP5448_04645	853686	854441	756	-	exotoxin		0.1201	0.4287
SP5448_05975							0.1187	0.6912
SP5448_03185	602523	604256	1734	+	histidine kinase		0.1183	0.2713
SP5448_09395	1816218	1817699	1482	-	inosine-5-monophosphate dehydrogenase		0.1171	0.4155
SP5448_03870	715732	716772	1041	+	DNA polymerase III subunit delta		0.1161	0.2843
SP5448_04850	894993	895796	804	+	phosphate ABC transporter ATP-binding protein		0.1137	0.2803
SP5448_07575	1446632	1447528	897	-	GTPase Era	era	0.1134	0.2193
SP5448_05965	1115837	1116823	987	-	sulfurtransferase		0.1119	0.2241
SP5448_09030	1745174	1745887	714	+	GntR family transcriptional regulator		0.1109	0.4741
SP5448_07405	1419918	1421252	1335	-	1,2-diacylglycerol 3-glucosyltransferase		0.1102	0.4765
SP5448_00560	81798	82241	444	+	MarR family transcriptional regulator		0.1101	0.422
SP5448_07685	1466265	1466606	342	-	hypothetical protein		0.1088	0.3471
SP5448_01600	288830	289858	1029	+	tRNA threonylcarbamoyladenosine biosynthesisprotein Gcp		0.1081	0.2309
SP5448_04845	894090	894977	888	+	phosphate ABC transporter permease		0.1079	0.3286
SP5448_02535	464254	465024	771	-	DeoR faimly transcriptional regulator		0.1066	0.2264
SP5448_04745	877217	877828	612	+	membrane protein		0.1053	0.4461
SP5448_06360	1197794	1198684	891	-	pseudouridine synthase		0.1046	0.4356
SP5448_05360	998934	999512	579	+	adenylate cyclase		0.1024	0.4544
SP5448_09325	1801635	1802249	615	-	transglycosylase		0.1024	0.5875
SP5448_03180	601786	602526	741	+	AraC family transcriptional regulator		0.1006	0.4361
SP5448_05480	1020966	1021766	801	-	dihydropteroate synthase		0.09994	0.4285
SP5448_07350	1408409	1409761	1353	-	histidine kinase		0.09968	0.257
SP5448_02015	379580	379819	240	+	membrane protein		0.09939	0.5966
SP5448_07690	1466757	1467452	696	-	5'-methylthioadenosine nucleosidase		0.09915	0.342
SP5448_04875	901043	902353	1311	+	histidine kinase		0.09426	0.535
SP5448_08500	1616541	1617083	543	-	NADPH-dependent FMN reductase		0.09359	0.3721
SP5448_00615	97988	98314	327	+	competence protein ComG		0.09108	0.8466
SP5448_02935	546484	547032	549	+	ribosome-associated factor Y		0.09082	0.5399
SP5448_00650	102188	102496	309	+	hypothetical protein		0.08829	0.6419
SP5448_01715	312502	314943	2442	-	exodeoxyribonuclease V subunit alpha		0.08805	0.4461
SP5448_02555	467749	468174	426	+	galactose-6-phosphate isomerase		0.08578	0.694
SP5448_06570	1238486	1239298	813	-	amino acid ABC transporter substrate-bindingprotein		0.08125	0.4562
SP5448_06680	1263513	1264535	1023	-	lipid kinase		0.0812	0.3936
SP5448_06870	1311949	1313142	1194	-	aspartate aminotransferase		0.08109	0.5842
SP5448_08835	1695369	1696037	669	-	fructose-6-phosphate aldolase		0.08025	0.5272
SP5448_01975	372032	373246	1215	+	aminotransferase		0.07949	0.4911
SP5448_01890	348445	349956	1512	+	hypothetical protein		0.07818	0.5403
SP5448_09380	1813577	1813990	414	+	hypothetical protein		0.07795	0.5309
SP5448_04840	893165	894100	936	+	phosphate ABC transporter permease		0.0769	0.5255
SP5448_06985	1337340	1338641	1302	+	phosphohydrolase		0.07686	0.3666
SP5448_06625	1254661	1254849	189	-	DNA-directed RNA polymerase subunit beta		0.07629	0.608
SP5448_04780	880926	881627	702	+	macrolide ABC transporter ATP-binding protein		0.07529	0.6844
SP5448_07355	1409754	1410464	711	-	PhoP family transcriptional regulator		0.07304	0.4951
SP5448_05485	1021775	1022359	585	-	GTP cyclohydrolase		0.07253	0.5663
SP5448_04560	839067	839477	411	+	hypothetical protein		0.07067	0.9211
SP5448_06775	1291439	1291897	459	+	hypothetical protein		0.07049	0.4475
SP5448_04465	828418	828654	237	+	hypothetical protein		0.07033	0.8715
SP5448_02195	412271	412906	636	+	tRNA (guanine-N7)-methyltransferase		0.06804	0.4457
SP5448_08950	1720227	1721759	1533	+	NADH dehydrogenase		0.06726	0.7319
SP5448_05220	969657	970070	414	-	lyase		0.0668	0.6036
SP5448_01560	281457	282653	1197	+	phosphoglycerate kinase		0.06452	0.6177
SP5448_07255	1387852	1388157	306	-	plasmid stabilization protein		0.06392	0.7254
SP5448_01590	287715	288413	699	+	peptidase M22		0.06327	0.4813
SP5448_01215	212274	213593	1320	+	sugar ABC transporter substrate-binding protein		0.06316	0.6862
SP5448_03815	701400	702446	1047	+	D-alanine--D-alanine ligase		0.05981	0.4974
SP5448_09155	1769463	1769771	309	+	bacteriocin		0.05634	0.862
SP5448_06010	1123456	1125405	1950	-	DNA gyrase subunit B	gyrB	0.0562	0.6654
SP5448_04865	897493	900030	2538	+	aminopeptidase N		0.05599	0.5348
SP5448_08005	1525638	1526138	501	-	HAD family hydrolase		0.05264	0.7693
SP5448_01490	267553	268398	846	-	mechanosensitive ion channel protein		0.04829	0.6905
SP5448_01850	340888	341772	885	+	fructokinase		0.04622	0.7689
SP5448_07715	1471533	1472492	960	-	NAD(P)-dependent oxidoreductase		0.04589	0.7797
SP5448_01475	265690	266454	765	+	phosphomethylpyrimidine kinase		0.04559	0.7703
SP5448_01290	225552	226490	939	+	3'-5' exonuclease		0.04156	0.6444
SP5448_04055	751837	752778	942	-	GntR family transcriptional regulator		0.04129	0.7373
SP5448_04870	900376	901050	675	+	transcriptional regulator		0.0387	0.8207
SP5448_06480	1218309	1219532	1224	-	peptidase T		0.03508	0.7645
SP5448_06860	1309278	1310168	891	-	ATPase P		0.03476	0.7454
SP5448_08885	1704204	1706540	2337	-	penicillin-binding protein		0.03423	0.7816
SP5448_00585	85606	87906	2301	+	transglycosylase		0.03311	0.8026
SP5448_02050	386248	387384	1137	+	molecular chaperone DnaJ		0.03164	0.8375
SP5448_06950	1328726	1329214	489	+	PTS N-acetylgalactosamine transporter subunitIIB		0.02872	0.8995
SP5448_03400	647669	649363	1695	+	phosphoglucomutase		0.02869	0.9119
SP5448_09255	1787576	1788109	534	+	TetR family transcriptional regulator		0.02845	0.882
SP5448_03955	733694	734389	696	+	CAAX protease		0.0282	0.7814
SP5448_06855	1308304	1309281	978	-	hypothetical protein		0.02721	0.7439
SP5448_04330	810940	811959	1020	+	LacI family transcriptional regulator		0.02675	0.8332
SP5448_06815	1299823	1300272	450	-	flavodoxin		0.02632	0.8535
SP5448_04580	840749	842554	1806	+	tail protein		0.02583	0.9367
SP5448_09105	1756990	1758126	1137	-	recombinase RecA		0.02278	0.8849
SP5448_03190	604329	605408	1080	+	MmcQ family protein		0.02044	0.8715
SP5448_05650	1048393	1049181	789	-	chemotaxis protein CheY		0.01959	0.9191
SP5448_06560	1237679	1238041	363	+	large-conductance mechanosensitive channel	mscL	0.01472	0.9191
SP5448_04555	838670	839065	396	+	hypothetical protein		0.01458	0.9755
SP5448_00005	232	1587	1356	+	chromosomal replication initiator protein DnaA		0.01355	0.8955
SP5448_04775	880266	880808	543	-	TetR family transcriptional regulator		0.006957	0.9729
SP5448_06460	1216376	1217056	681	-	cytidylate kinase		0.006486	0.9632
SP5448_08945	1719646	1720206	561	+	alkyl hydroperoxide reductase		0.006338	0.9741
SP5448_06475	1217780	1218268	489	-	membrane protein		0.004648	0.9629
SP5448_04425	825323	825577	255	+	hypothetical protein		0.003407	0.992
SP5448_05390	1003696	1004376	681	-	hypothetical protein		0.003136	0.987
SP5448_01485	266928	267488	561	+	hypothetical protein		0.002787	0.9763
SP5448_05655	1049185	1050834	1650	-	histidine kinase		0.002663	0.9876
SP5448_00065	12805	14784	1980	+	cell division protein FtsH		0.002181	0.9858
SP5448_05745	1068073	1069203	1131	-	coproporphyrinogen III oxidase		0.0005214	0.9966
SP5448_08140	1553489	1554181	693	-	methionine ABC transporter permease		0.0001518	0.9988
SP5448_01095	189980	190684	705	+	hypothetical protein		0	1
SP5448_01100	190587	191102	516	+	transposase		0	1
SP5448_08015	1527212	1527916	705	+	hypothetical protein		0	1
SP5448_08700	1664985	1665500	516	-	transposase		0	1
SP5448_00080							0	1
SP5448_00085							0	1
SP5448_00090							0	1
SP5448_00095							0	1
SP5448_00160							0	1
SP5448_00465							0	1
SP5448_00470							0	1
SP5448_00475							0	1
SP5448_00480							0	1
SP5448_00485							0	1
SP5448_00490							0	1
SP5448_00495							0	1
SP5448_00510							0	1
SP5448_01435							0	1
SP5448_01440							0	1
SP5448_01445							0	1
SP5448_01450							0	1
SP5448_01455							0	1
SP5448_01460							0	1
SP5448_02940							0	1
SP5448_02945							0	1
SP5448_02950							0	1
SP5448_02955							0	1
SP5448_02960							0	1
SP5448_02965							0	1
SP5448_02970							0	1
SP5448_08225							0	1
SP5448_08230							0	1
SP5448_08235							0	1
SP5448_08240							0	1
SP5448_08245							0	1
SP5448_08250							0	1
SP5448_09345	1805073	1805615	543	-	CDP-diacylglycerol--glycerol-3-phosphate3-phosphatidyltransferase		-0.002731	0.9812
SP5448_02035	382351	383385	1035	+	HrcA family transcriptional regulator		-0.003004	0.9848
SP5448_04980	922624	924201	1578	+	hypothetical protein		-0.00317	0.9815
SP5448_00670	104929	105213	285	+	membrane protein		-0.003582	0.9776
SP5448_01210	211521	212225	705	+	N-acetylmannosamine-6-phosphate 2-epimerase		-0.004071	0.9833
SP5448_01285	224291	225562	1272	+	recombinase RmuC		-0.004419	0.9632
SP5448_04490	830260	830526	267	+	hypothetical protein		-0.009654	0.9812
SP5448_06865	1310582	1311928	1347	-	asparagine--tRNA ligase	asnC	-0.009877	0.9323
SP5448_04105	764839	765330	492	+	shikimate kinase		-0.01038	0.9486
SP5448_09085	1755186	1755491	306	-	hypothetical protein		-0.01252	0.9348
SP5448_03755	691887	692693	807	-	DNAse		-0.01301	0.9543
SP5448_07450	1428686	1429333	648	+	pyrrolidone-carboxylate peptidase		-0.01319	0.9353
SP5448_06160	1154473	1155705	1233	-	histidine kinase		-0.01453	0.8823
SP5448_01190	208720	209079	360	+	ribonuclease P	rnpA	-0.01482	0.8853
SP5448_04320	807812	809173	1362	-	sugar ABC transporter permease		-0.01523	0.9126
SP5448_00965	166164	168806	2643	+	DNA polymerase I		-0.01574	0.9012
SP5448_07250	1387561	1387833	273	-	hypothetical protein		-0.01595	0.9583
SP5448_03455	658936	659523	588	+	membrane protein		-0.01648	0.9078
SP5448_01375	245272	246498	1227	+	cysteine desulfurase		-0.01722	0.8789
SP5448_07645	1458796	1459149	354	+	hypothetical protein		-0.01759	0.882
SP5448_04310	806021	806818	798	-	LacI family transcriptional regulator		-0.01779	0.8789
SP5448_05025	934589	935287	699	+	GntR family transcriptional regulator		-0.01793	0.8466
SP5448_07580	1447648	1448055	408	-	UDP kinase		-0.0185	0.8789
SP5448_07345	1407596	1408405	810	-	metallohydrolase		-0.01979	0.8392
SP5448_03945	732702	732917	216	+	XRE family transcriptional regulator		-0.02051	0.8715
SP5448_08525	1625790	1626584	795	-	phosphatidate cytidylyltransferase		-0.02305	0.8582
SP5448_02040	383388	383960	573	+	heat shock protein GrpE		-0.02339	0.877
SP5448_06820	1300666	1301607	942	+	phosphoesterase		-0.02549	0.764
SP5448_01120	192197	193096	900	-	UTP--glucose-1-phosphate uridylyltransferase		-0.02566	0.8418
SP5448_03930	727511	728218	708	+	methyltransferase		-0.02673	0.7893
SP5448_09195	1776771	1777385	615	+	cadmium transporter		-0.02709	0.831
SP5448_01295	226757	227596	840	+	purine operon repressor		-0.0284	0.8252
SP5448_09075	1753214	1754773	1560	-	membrane protein		-0.02879	0.7319
SP5448_09090	1755503	1755922	420	-	Holliday junction resolvase		-0.02935	0.8362
SP5448_01165	202078	202788	711	+	hypothetical protein		-0.02941	0.8715
SP5448_07120	1363399	1364178	780	-	prolipoprotein diacylglyceryl transferase		-0.02943	0.7703
SP5448_03795	698459	699001	543	+	membrane protein		-0.03034	0.8311
SP5448_03250	616627	617118	492	+	phosphopantetheine adenylyltransferase		-0.03157	0.8338
SP5448_08120	1548487	1549878	1392	+	ATPase V		-0.03169	0.8066
SP5448_06100	1143050	1143793	744	-	hypothetical protein		-0.03221	0.7203
SP5448_06470	1217596	1217793	198	+	ferredoxin		-0.03354	0.8221
SP5448_04795	884977	885933	957	+	membrane protein		-0.03373	0.8017
SP5448_06040	1130085	1131539	1455	-	amidase		-0.034	0.8585
SP5448_07070	1355509	1356132	624	+	phosphoglycerate mutase		-0.03436	0.7751
SP5448_07705	1468308	1469690	1383	-	bifunctional N-acetylglucosamine-1-phosphateuridyltransferase/glucosamine-1-phosphateacetyltransferase	glmU	-0.03659	0.7114
SP5448_02870	533483	534418	936	+	methionyl-tRNA formyltransferase		-0.03701	0.7166
SP5448_08020	1527819	1528334	516	+	transposase		-0.03719	0.9348
SP5448_09340	1804232	1805071	840	-	cobalt transporter ATP-binding subunit	cbiO	-0.0377	0.6896
SP5448_05710	1059470	1060135	666	-	CRISPR-associated protein Csn2		-0.03821	0.7893
SP5448_02790	517577	518092	516	+	hypothetical protein		-0.03874	0.6963
SP5448_05715	1060122	1060463	342	-	CRISPR-associated protein Cas2		-0.04039	0.7798
SP5448_06270	1175507	1176499	993	-	ferredoxin-NADP reductase		-0.04116	0.7816
SP5448_04090	761625	762485	861	+	methionine aminopeptidase		-0.04278	0.6985
SP5448_05705	1058824	1059003	180	-	nucleoside diphosphate kinase		-0.04282	0.8292
SP5448_07900	1509230	1510267	1038	+	ferrichrome ABC transporter permease		-0.04325	0.8001
SP5448_05645	1047353	1048399	1047	-	iron ABC transporter substrate-binding protein		-0.04369	0.8015
SP5448_00975	169500	169967	468	+	Fur family transcriptional regulator		-0.04626	0.6519
SP5448_07080	1357316	1358809	1494	+	lysyl-tRNA synthetase		-0.04839	0.6204
SP5448_01260	220824	221696	873	+	16S rRNA methyltransferase		-0.05019	0.6862
SP5448_07620	1454729	1455586	858	-	S1 RNA-binding protein		-0.05132	0.6479
SP5448_04050	751659	751862	204	+	membrane protein		-0.05681	0.537
SP5448_07700	1467723	1468277	555	-	ADP-ribose pyrophosphatase		-0.05717	0.6072
SP5448_04095	762487	763452	966	+	ribonuclease BN		-0.0573	0.6634
SP5448_05355	998175	998846	672	-	GTP pyrophosphokinase		-0.05865	0.6102
SP5448_04230	789210	791201	1992	+	excinuclease ABC subunit B		-0.05926	0.6072
SP5448_07260	1388157	1388459	303	-	plasmid stabilization protein		-0.06578	0.765
SP5448_00060	12241	12783	543	+	hypoxanthine phosphoribosyltransferase		-0.06706	0.6077
SP5448_08425	1603746	1604159	414	-	Mini-ribonuclease 3		-0.06745	0.5658
SP5448_04585	842555	844039	1485	+	tail protein		-0.06783	0.8373
SP5448_01550	279290	280180	891	+	protease		-0.06787	0.5389
SP5448_08300	1584732	1585469	738	-	bacitracin ABC transporter ATP-binding protein		-0.06805	0.7361
SP5448_01155	199900	201261	1362	+	DNA repair protein RadA		-0.06986	0.5262
SP5448_02545	465727	466032	306	+	PTS fructose transporter subunit IIB		-0.07106	0.8338
SP5448_08405	1600481	1601341	861	-	hypothetical protein		-0.07161	0.6046
SP5448_08430	1604152	1605495	1344	-	cysteinyl-tRNA synthetase		-0.07517	0.4423
SP5448_01830	333842	335281	1440	-	sucrose-6-phosphate hydrolase		-0.07857	0.5274
SP5448_09175	1772545	1774293	1749	-	aspartate--tRNA ligase	aspS	-0.07868	0.3814
SP5448_03905	721259	721963	705	+	glucosamine-6-phosphate deaminase		-0.08041	0.5815
SP5448_06980	1336872	1337258	387	-	hypothetical protein		-0.08204	0.377
SP5448_01370	243979	245241	1263	+	Fe-S cluster assembly protein SufD		-0.08489	0.4691
SP5448_04590	844040	847480	3441	+	hypothetical protein		-0.08494	0.7814
SP5448_03240	614983	615975	993	+	asparagine synthetase AsnA		-0.08525	0.5992
SP5448_03380	644156	644386	231	+	hypothetical protein		-0.08563	0.6817
SP5448_01825	332872	333837	966	-	LacI family transcriptional regulator		-0.08611	0.5862
SP5448_01385	246957	248375	1419	+	Fe-S cluster assembly protein SufB		-0.08659	0.5912
SP5448_02235	416532	416747	216	+	hypothetical protein		-0.08708	0.7484
SP5448_07335	1402920	1406459	3540	-	chromosome segregation protein SMC		-0.08788	0.4475
SP5448_02810	520153	521622	1470	+	membrane protein		-0.08898	0.3122
SP5448_08840	1696050	1698467	2418	-	formate acetyltransferase		-0.09026	0.3433
SP5448_04315	806976	807812	837	-	sugar ABC transporter permease		-0.09141	0.4487
SP5448_05770	1073361	1074704	1344	+	UDP-N-acetylmuramyl peptide synthase		-0.09406	0.2629
SP5448_06170	1156385	1157035	651	-	GTP pyrophosphokinase		-0.09456	0.3208
SP5448_06810	1299363	1299647	285	-	hypothetical protein		-0.09571	0.5339
SP5448_06400	1204134	1205276	1143	-	aminotransferase V		-0.09596	0.4166
SP5448_05750	1069266	1069907	642	-	hypothetical protein		-0.09679	0.612
SP5448_09385	1813992	1815098	1107	+	recombinase RecF		-0.09889	0.4281
SP5448_05775	1074704	1075495	792	+	glutamine amidotransferase		-0.09943	0.4909
SP5448_04505	832226	833500	1275	+	terminase		-0.09944	0.7616
SP5448_05140	956027	957373	1347	-	tRNA (uracil-5-)-methyltransferase		-0.1014	0.346
SP5448_07905	1510312	1510965	654	-	hypothetical protein		-0.1015	0.3712
SP5448_01480	266444	266914	471	+	membrane protein		-0.1017	0.4588
SP5448_06795							-0.1028	0.7728
SP5448_06960	1330002	1330823	822	+	PTS system N-acetylgalactosamine-specifictransporter subunit IID		-0.1045	0.6092
SP5448_01365	243114	243884	771	+	iron ABC transporter ATP-binding protein		-0.1046	0.3057
SP5448_01140	196594	198378	1785	+	multidrug ABC transporter permease		-0.1048	0.4789
SP5448_01350	241055	241816	762	+	adapter protein mecA		-0.1048	0.3442
SP5448_04035	748443	749252	810	-	membrane protein		-0.105	0.4661
SP5448_01615	291517	292296	780	+	uridine phosphorylase		-0.1058	0.5715
SP5448_08515	1622404	1624260	1857	-	prolyl-tRNA synthetase		-0.1073	0.3419
SP5448_02730	503196	504206	1011	+	phospho-N-acetylmuramoyl-pentapeptide-transferase		-0.1075	0.4007
SP5448_04545	838021	838365	345	+	hypothetical protein		-0.1075	0.8861
SP5448_07415	1422383	1423384	1002	-	catabolite control protein A		-0.1082	0.4947
SP5448_04100	763563	764846	1284	+	3-phosphoshikimate 1-carboxyvinyltransferase		-0.1099	0.3208
SP5448_06850	1307396	1308307	912	-	sporulation protein		-0.1102	0.2179
SP5448_08675	1660321	1660947	627	+	nickel ABC transporter ATP-binding protein		-0.1117	0.4334
SP5448_07435	1425890	1426816	927	+	bactoprenol glucosyl transferase		-0.1126	0.3297
SP5448_03875	716869	717474	606	+	superoxide dismutase		-0.1134	0.2932
SP5448_08345	1593863	1594378	516	-	galactose-6-phosphate isomerase		-0.1152	0.5957
SP5448_01125	193129	194145	1017	-	glycerol-3-phosphate dehydrogenase		-0.1155	0.3433
SP5448_08890	1706579	1706959	381	-	endoribonuclease L-PSP		-0.1168	0.4914
SP5448_02255	417444	417830	387	+	hypothetical protein		-0.1186	0.6036
SP5448_03915	723093	724055	963	+	competence protein CoiA		-0.1196	0.3821
SP5448_04790	884370	884966	597	+	restriction endonuclease subunit S		-0.121	0.2613
SP5448_05145	957524	958240	717	-	membrane protein		-0.1231	0.4965
SP5448_07125	1364175	1365107	933	-	serine kinase		-0.1298	0.2843
SP5448_04565	839492	839995	504	+	hypothetical protein		-0.1314	0.7703
SP5448_06955	1329233	1330015	783	+	PTS system N-acetylgalactosamine-specifictransporter subunit IIC		-0.1326	0.5527
SP5448_04265	796990	797214	225	-	transposase		-0.1328	0.7026
SP5448_08530	1626597	1627346	750	-	UDP pyrophosphate synthase		-0.1336	0.1491
SP5448_01135	194885	196591	1707	+	multidrug ABC transporter ATP-binding protein		-0.1385	0.2238
SP5448_05030	935376	935717	342	+	DNA-binding protein		-0.1392	0.3017
SP5448_09145	1766956	1767393	438	-	arginine repressor		-0.1401	0.2936
SP5448_02520	461168	461602	435	+	uracil phosphoribosyltransferase		-0.1421	0.329
SP5448_02885	536505	538403	1899	+	serine/threonine protein kinase		-0.1421	0.04185
SP5448_08435	1605523	1605753	231	-	hypothetical protein		-0.1432	0.377
SP5448_07140	1366232	1368364	2133	-	hypothetical protein		-0.144	0.1366
SP5448_08330	1591558	1591875	318	-	PTS system lactose-specific transporter subunitIIA		-0.1445	0.446
SP5448_08670	1659534	1660337	804	+	ATPase		-0.1449	0.3721
SP5448_06035	1129104	1129967	864	-	ABC transporter substrate-binding protein		-0.1455	0.3333
SP5448_06205	1164706	1165086	381	-	transposase		-0.1467	0.2422
SP5448_05720	1060460	1061329	870	-	CRISPR-associated protein Cas1		-0.1502	0.1772
SP5448_07890	1507295	1508227	933	+	ferrichrome ABC transporter substrate-bindingprotein		-0.1504	0.3588
SP5448_06000	1119761	1120783	1023	-	branched-chain amino acid aminotransferase		-0.1534	0.1992
SP5448_01170	202970	204415	1446	+	glutamyl-tRNA synthetase		-0.1547	0.05524
SP5448_08350	1594413	1594841	429	-	galactose-6-phosphate isomerase		-0.1547	0.4164
SP5448_09095	1755919	1756188	270	-	hypothetical protein		-0.1563	0.2472
SP5448_01970	371349	371801	453	-	universal stress protein UspA		-0.1565	0.3973
SP5448_05385	1002999	1003694	696	+	gamma-glutamyl hydrolase		-0.1577	0.1427
SP5448_07090	1359182	1359394	213	-	seryl-tRNA synthetase		-0.158	0.3648
SP5448_04145	773511	774245	735	+	pseudouridine synthase		-0.1581	0.152
SP5448_06235	1167964	1168671	708	-	N-acetylmuramidase		-0.1584	0.2472
SP5448_02010	379146	379361	216	+	hypothetical protein		-0.1593	0.3419
SP5448_08145	1554182	1555246	1065	-	methionine ABC transporter ATP-binding protein		-0.1606	0.08241
SP5448_05035	935732	937294	1563	+	signal recognition particle		-0.1617	0.04402
SP5448_06125	1146676	1147515	840	-	thymidylate synthase		-0.1624	0.08138
SP5448_02725	500939	503194	2256	+	penicillin-binding protein		-0.164	0.1371
SP5448_01175	204810	206156	1347	+	histidine kinase		-0.1641	0.09971
SP5448_07895	1508217	1509269	1053	+	ferrichrome ABC transporter permease		-0.1642	0.2549
SP5448_09135	1764065	1766620	2556	-	DNA mismatch repair protein MutS		-0.1647	0.342
SP5448_01180	206153	207436	1284	+	histidine kinase		-0.1674	0.1072
SP5448_06635	1256189	1256446	258	-	membrane protein		-0.1729	0.1936
SP5448_05490	1022388	1023665	1278	-	dihydrofolate synthase		-0.1747	0.0592
SP5448_07625	1455695	1456252	558	-	ribosome-recycling factor		-0.175	0.04305
SP5448_07025	1345002	1346306	1305	-	cell division protein FtsW		-0.1782	0.127
SP5448_04340	813602	815866	2265	+	maltose phosphorylase		-0.1787	0.1234
SP5448_08340	1592886	1593815	930	-	tagatose-6-phosphate kinase		-0.1788	0.265
SP5448_01250	219357	220148	792	+	hydrolase TatD		-0.1798	0.1876
SP5448_07390	1416420	1417412	993	-	sugar ABC transporter ATP-binding protein		-0.1817	0.3721
SP5448_08790	1687519	1688448	930	-	foldase		-0.1828	0.7162
SP5448_03570	668510	669439	930	+	recombinase RecT		-0.183	0.539
SP5448_06685	1264549	1266507	1959	-	NAD-dependent DNA ligase LigA	ligA	-0.183	0.08608
SP5448_03550	667537	667770	234	+	hypothetical protein		-0.1848	0.5864
SP5448_01085	186328	187677	1350	+	glucose-6-phosphate isomerase	pgi	-0.1851	0.01129
SP5448_03560	667916	668122	207	+	hypothetical protein		-0.1858	0.4536
SP5448_03010	563554	564594	1041	+	AraC family transcriptional regulator		-0.1871	0.1614
SP5448_04920	910648	912366	1719	-	phosphoglucomutase		-0.1879	0.05757
SP5448_04360	819244	820068	825	-	XRE family transcriptional regulator		-0.1883	0.2238
SP5448_01185	207440	208180	741	+	accessory gene regulator AgrA		-0.1886	0.05328
SP5448_07375	1414463	1414612	150	-	dihydroxyacetone kinase		-0.1906	0.6945
SP5448_05365	999652	1000632	981	+	ribose-phosphate pyrophosphokinase		-0.1971	0.05263
SP5448_08170	1560273	1561016	744	-	SAM-dependent methyltransferase		-0.198	0.1428
SP5448_07065	1354689	1355168	480	+	prolyl-tRNA synthetase		-0.1996	0.03455
SP5448_03405	649571	650425	855	+	5,10-methylene-tetrahydrofolate cyclohydrolase		-0.2031	0.07106
SP5448_04125	769328	769729	402	+	hypothetical protein		-0.2059	0.1
SP5448_03950	732914	733675	762	+	membrane protein		-0.2061	0.1038
SP5448_01725	315605	316507	903	-	ribonuclease HIII		-0.2071	0.04561
SP5448_05695	1056658	1058490	1833	-	elongation factor 4		-0.2085	0.01287
SP5448_06630	1254853	1256124	1272	-	UDP-N-acetylglucosamine1-carboxyvinyltransferase		-0.2097	0.02507
SP5448_06195	1162525	1163733	1209	-	tRNA CCA-pyrophosphorylase		-0.2109	0.06525
SP5448_07085	1358945	1359085	141	+	membrane protein		-0.214	0.2114
SP5448_03565	668178	668507	330	+	hypothetical protein		-0.2165	0.3656
SP5448_05190	965443	966291	849	-	GTPase	rbgA	-0.2171	0.01958
SP5448_03765	693639	695501	1863	+	metal ABC transporter ATPase		-0.2175	0.009847
SP5448_05725	1061329	1065435	4107	-	CRISPR-associated protein Csn1		-0.22	0.05812
SP5448_01150	199373	199819	447	+	deoxyuridine 5'-triphosphatenucleotidohydrolase		-0.2233	0.09041
SP5448_06250	1171458	1172369	912	-	phosphofructokinase		-0.2234	0.2777
SP5448_01255	220120	220710	591	+	DNA primase		-0.2245	0.02025
SP5448_07440	1427027	1427710	684	+	membrane protein		-0.2247	0.08153
SP5448_05380	1002345	1002989	645	+	Rex family transcripional regulator		-0.2248	0.03031
SP5448_02715	499594	500607	1014	+	16S rRNA methyltransferase		-0.225	0.01967
SP5448_03575	669436	670233	798	+	hypothetical protein		-0.2252	0.4296
SP5448_08395	1599636	1599842	207	-	Cro/Cl family transcriptional regulator		-0.2275	0.1159
SP5448_08535	1627565	1627930	366	-	preprotein translocase subunit YajC	yajC	-0.2275	0.08021
SP5448_01720	315001	315594	594	-	signal peptidase		-0.2276	0.1279
SP5448_08335	1591899	1592882	984	-	tagatose-bisphosphate aldolase		-0.2277	0.2383
SP5448_06070	1135915	1136628	714	-	purine nucleoside phosphorylase		-0.2284	0.2569
SP5448_08520	1624458	1625717	1260	-	metalloprotease RseP		-0.2298	0.05749
SP5448_08315	1587709	1587864	156	-	lantibiotic salivaricin A		-0.2301	0.2595
SP5448_02045	384141	385967	1827	+	molecular chaperone DnaK	dnaK	-0.2305	0.208
SP5448_02530	463847	464050	204	+	carbonate dehydratase		-0.2305	0.3286
SP5448_04770	879482	880123	642	+	GntR family transcriptional regulator		-0.2311	0.008037
SP5448_02720	500612	500935	324	+	cell division protein FtsL		-0.2332	0.08565
SP5448_09330	1802621	1803421	801	-	cobalt ABC transporter permease		-0.2339	0.06809
SP5448_02880	535768	536508	741	+	protein phosphatase		-0.2344	0.003465
SP5448_00070	15040	16500	1461	+	amino acid permease		-0.2345	0.01463
SP5448_08510	1617752	1622149	4398	-	DNA polymerase III PolC	polC	-0.2353	0.04019
SP5448_06115	1145909	1146079	171	-	membrane protein		-0.2355	0.05685
SP5448_01755	320959	321546	588	-	transcriptional regulator		-0.2404	0.1076
SP5448_01355	241823	242992	1170	+	UDP-N-acetylglucosamine:UDP-PN-acetylglucosaminyl-1-P transferase		-0.2409	0.04961
SP5448_05855	1094325	1095977	1653	+	dihydroorotate dehydrogenase		-0.2413	0.01602
SP5448_07870	1502277	1502906	630	-	uracil phosphoribosyltransferase		-0.2417	0.08634
SP5448_02875	534408	535730	1323	+	16S rRNA methyltransferase		-0.2422	0.04169
SP5448_06095	1140893	1142992	2100	+	Clp protease ClpX		-0.2439	0.08565
SP5448_02605	474594	476243	1650	+	sodium-dependent phosphate transporter		-0.244	0.02254
SP5448_01995	375942	376244	303	+	glutamyl-tRNA amidotransferase		-0.2441	0.009098
SP5448_07135	1365808	1366245	438	-	sprT-like protein		-0.2443	0.1272
SP5448_09140	1766607	1766813	207	-	hypothetical protein		-0.2445	0.06875
SP5448_06940	1327054	1327491	438	+	PTS N-acetylgalactosamine transporter subunitIIA		-0.2458	0.3352
SP5448_09450	1827427	1828650	1224	+	serine protease		-0.2458	0.004516
SP5448_07445	1427710	1428636	927	+	membrane protein		-0.2471	0.01299
SP5448_06435	1211255	1212418	1164	-	SAM-dependent methyltransferase		-0.2484	0.07687
SP5448_04355	818315	819208	894	-	hypothetical protein		-0.2506	0.0552
SP5448_04690	864216	864773	558	+	signal peptidase		-0.2523	0.05339
SP5448_02610	476361	477509	1149	+	N-acetylglucosamine-6-phosphate deacetylase		-0.2568	0.121
SP5448_06395	1202908	1204122	1215	-	thiamine biosynthesis protein ThiI		-0.2573	0.009049
SP5448_09165	1770713	1771591	879	-	membrane protein		-0.2586	0.08749
SP5448_06330	1188600	1189871	1272	-	ABC transporter substrate-binding protein		-0.2603	0.07526
SP5448_06540	1233050	1233904	855	-	dTDP-4-dehydrorhamnose reductase		-0.2609	0.01606
SP5448_08160	1557715	1558431	717	-	hypothetical protein		-0.2615	0.00982
SP5448_01055	180949	181488	540	+	biotin biosynthesis protein BioY		-0.2616	0.0622
SP5448_05350	997364	998200	837	-	ATP-NAD kinase		-0.2638	0.004867
SP5448_09170	1771611	1772552	942	-	tyrosyl-tRNA synthetase		-0.2647	0.03346
SP5448_04250	794429	794668	240	+	alanine-phosphoribitol ligase		-0.266	0.001709
SP5448_01280	223657	224289	633	+	thiamine pyrophosphokinase		-0.2669	0.004639
SP5448_01665	299136	301418	2283	-	x-prolyl-dipeptidyl aminopeptidase		-0.267	0.205
SP5448_06015	1125540	1126181	642	+	glycerol-3-phosphate acyltransferase		-0.2673	0.00887
SP5448_07885	1506487	1507269	783	+	iron ABC transporter ATP-binding protein		-0.2687	0.1084
SP5448_06075	1137291	1138100	810	-	purine nucleoside phosphorylase		-0.2695	0.1387
SP5448_05370	1000629	1001756	1128	+	cysteine desulfurase		-0.2717	0.004323
SP5448_04040	749397	749894	498	+	GAF domain-containing protein		-0.2729	0.03101
SP5448_08505	1617214	1617642	429	-	MarR family transcriptional regulator		-0.2745	0.007633
SP5448_08150	1555496	1556341	846	-	O-sialoglycoprotein endopeptidase		-0.2747	0.007462
SP5448_09285	1792616	1793068	453	-	50S ribosomal protein L9		-0.2753	0.02581
SP5448_08655	1655986	1657614	1629	+	nickel ABC transporter substrate-bindingprotein		-0.2763	0.009802
SP5448_06200	1163858	1164706	849	-	hypothetical protein		-0.2802	0.0008646
SP5448_07910	1511041	1511976	936	-	inorganic pyrophosphatase		-0.2812	0.0002557
SP5448_08440	1606232	1606813	582	-	serine acetyltransferase		-0.2839	0.04514
SP5448_01795	326686	329514	2829	+	excinuclease ABC subunit A		-0.285	0.01409
SP5448_09200	1777397	1777735	339	+	ArsR family transcriptional regulator		-0.2851	0.1172
SP5448_08320	1588367	1589773	1407	-	6-phospho-beta-galactosidase		-0.2854	0.05841
SP5448_08445	1606822	1607574	753	-	hypothetical protein		-0.2854	0.06158
SP5448_06255	1172366	1173079	714	-	DeoR faimly transcriptional regulator		-0.2872	0.1241
SP5448_03965							-0.2885	0.1172
SP5448_09400	1818037	1819059	1023	-	tryptophan--tRNA ligase		-0.2887	0.02017
SP5448_09070	1750919	1753117	2199	-	ribonucleoside-triphosphate reductase		-0.2888	0.0002682
SP5448_06165	1155714	1156382	669	-	transcriptional regulator		-0.2895	0.0004514
SP5448_08310	1586001	1587626	1626	-	hypothetical protein		-0.2905	0.1481
SP5448_07695	1467472	1467723	252	-	membrane protein		-0.2918	0.04182
SP5448_06120	1146099	1146596	498	-	dihydrofolate reductase		-0.2953	0.01191
SP5448_01735	316975	317520	546	+	colicin V production protein		-0.2996	0.0005383
SP5448_09335	1803414	1804256	843	-	cobalt transporter ATP-binding subunit	cbiO	-0.3008	0.005423
SP5448_09390	1815153	1816016	864	-	sugar transporter		-0.3015	0.008882
SP5448_02005	377710	379149	1440	+	glutamyl-tRNA amidotransferase		-0.3078	0.008477
SP5448_08820	1692454	1693269	816	-	mitogenic factor		-0.3082	0.1252
SP5448_07875	1503074	1504708	1635	-	polysaccharide biosynthesis protein		-0.3093	0.06348
SP5448_01820	332279	332731	453	+	antitermination protein NusB		-0.3097	0.0125
SP5448_03825	704108	704803	696	+	hypothetical protein		-0.3097	0.005707
SP5448_06790	1296074	1296643	570	-	DNA gyrase subunit B		-0.3101	0.007002
SP5448_06440	1212526	1214736	2211	+	alkaline phosphatase		-0.3111	9.42e-05
SP5448_04655	855440	856054	615	+	membrane protein		-0.3123	0.06039
SP5448_08660	1657727	1658704	978	+	ABC transporter permease		-0.313	0.05602
SP5448_02000	376244	377710	1467	+	glutamyl-tRNA amidotransferase	gatA	-0.3132	0.002363
SP5448_02780	514745	516910	2166	-	penicillin-binding protein		-0.3133	3.426e-05
SP5448_00240	39740	40864	1125	-	amidase		-0.3135	0.02564
SP5448_01270	222120	222992	873	+	ribosome biogenesis GTPase RsgA		-0.314	0.0003734
SP5448_06155	1153301	1154179	879	-	mevalonate kinase		-0.3149	0.002354
SP5448_05225	970153	970902	750	-	sortase		-0.3165	0.0001343
SP5448_07785	1484076	1486073	1998	-	methionine--tRNA ligase		-0.3169	0.001194
SP5448_06085	1138543	1139754	1212	-	phosphopentomutase		-0.3226	0.03009
SP5448_05880	1100493	1101086	594	-	dTDP-4-dehydrorhamnose 3,5-epimerase		-0.3231	0.006667
SP5448_05210	968675	969043	369	-	signal peptide protein		-0.325	0.02238
SP5448_01730	316664	316972	309	+	hypothetical protein		-0.3253	0.0001417
SP5448_08055	1533164	1534492	1329	-	UDP-N-acetylmuramate--alanine ligase		-0.3278	0.001226
SP5448_04255	794661	795911	1251	+	cytochrome C552		-0.329	0.001102
SP5448_08590	1643264	1644082	819	-	exodeoxyribonuclease III		-0.33	0.004217
SP5448_05300	986582	987520	939	+	thiamine biosynthesis protein ApbE		-0.3325	0.0296
SP5448_06840	1304167	1305714	1548	-	zinc-binding protein AdcA		-0.3333	0.02608
SP5448_08685	1661397	1663874	2478	-	histidine triad (HIT) protein		-0.3335	0.0584
SP5448_02525	461602	463833	2232	+	ATPase P		-0.3337	0.002709
SP5448_05375	1001746	1002093	348	+	cysteine desulfurase		-0.3344	0.01077
SP5448_08545	1628535	1632032	3498	-	amylopullulanase		-0.3344	0.01423
SP5448_04080	759775	760317	543	+	GNAT family acetyltransferase		-0.3345	0.004401
SP5448_01645	297005	297742	738	+	MerR family transcriptional regulator		-0.3365	0.03434
SP5448_03850	710941	711717	777	-	hypothetical protein		-0.3386	9.121e-05
SP5448_09280	1791219	1792586	1368	-	DNA helicase		-0.3386	0.001005
SP5448_05830	1089138	1090799	1662	-	ribonuclease J		-0.3387	0.0008488
SP5448_01845	337637	340624	2988	+	endo-beta-N-acetylglucosaminidase		-0.339	0.03456
SP5448_00280	48460	49458	999	+	ATP-dependent DNA helicase RuvB		-0.3391	0.0003189
SP5448_08325	1589861	1591558	1698	-	PTS system lactose-specific transporter subunitsIICB		-0.3396	0.04195
SP5448_09160	1769798	1770670	873	-	membrane protein		-0.3398	0.003315
SP5448_08450	1607567	1609699	2133	-	polynucleotide phosphorylase		-0.3409	0.001136
SP5448_05180	963761	964597	837	-	DNA protecting protein DprA		-0.3416	0.1082
SP5448_07010	1342453	1343211	759	-	triosephosphate isomerase		-0.3421	0.0003211
SP5448_03900	720029	721057	1029	-	S-adenosylmethionine tRNA ribosyltransferase		-0.3429	3.098e-05
SP5448_08200	1564183	1564767	585	-	HAD family hydrolase		-0.3429	0.0006614
SP5448_04245	793155	794411	1257	+	D-alanyl-lipoteichoic acid biosynthesis protein		-0.3433	0.002824
SP5448_04930	913169	913714	546	-	phosphopantothenoylcysteine decarboxylase		-0.3452	6.333e-05
SP5448_08665	1658701	1659522	822	+	peptide ABC transporter permease		-0.346	0.05511
SP5448_06110	1144550	1145779	1230	-	ATP-dependent protease		-0.3462	1.455e-05
SP5448_04575	840298	840756	459	+	hypothetical protein		-0.3465	0.6391
SP5448_05290	985637	986206	570	-	thymidine kinase		-0.3471	0.0001117
SP5448_04530	836223	836792	570	+	phage capsid scaffolding protein		-0.3485	0.4813
SP5448_07340	1406460	1407152	693	-	ribonuclease III		-0.349	0.009796
SP5448_02785	516897	517496	600	-	Holliday junction resolvase		-0.3504	6.962e-05
SP5448_05185	964662	965453	792	-	ribonuclease HII		-0.355	0.001563
SP5448_02805	518985	520139	1155	+	N-6 DNA methylase		-0.3551	0.0001769
SP5448_08595	1644165	1646351	2187	-	PTS system glucose/maltose-specific transportersubunit IIBCA		-0.3572	0.01871
SP5448_04260	795942	796925	984	+	esterase		-0.3574	0.0007978
SP5448_04240	791620	793158	1539	+	alanine-phosphoribitol ligase		-0.3609	0.000111
SP5448_01330	235607	236347	741	-	ABC transporter		-0.3636	0.0004075
SP5448_02685	494624	495358	735	+	3-dehydroquinate dehydratase		-0.3646	0.004947
SP5448_03585	670588	670929	342	+	hypothetical protein		-0.3689	0.2321
SP5448_03845	710673	710951	279	-	hypothetical protein		-0.3702	0.00345
SP5448_06320	1186658	1187878	1221	-	membrane protein		-0.3703	0.01759
SP5448_01950	366833	367735	903	+	ABC transporter ATP-binding protein		-0.3745	0.005798
SP5448_07915	1512107	1512898	792	-	pyruvate formate lyase-activating enzyme 1	pflA	-0.3752	0.006839
SP5448_01955	367748	368452	705	+	ABC transporter permease		-0.3755	0.003635
SP5448_04085	760326	761609	1284	+	hypothetical protein		-0.3774	4.392e-05
SP5448_02250	417244	417447	204	+	hypothetical protein		-0.3781	0.1159
SP5448_08165	1558913	1560019	1107	-	hypothetical protein		-0.3785	0.001112
SP5448_03310	627633	628991	1359	+	UDP-N-acetylmuramoyl-L-alanyl-D-glutamatesynthetase	murD	-0.3787	6.219e-07
SP5448_09290	1793065	1795041	1977	-	phosphoesterase		-0.38	4.389e-05
SP5448_06065	1135134	1135922	789	-	LytR family transcriptional regulator		-0.3807	0.02264
SP5448_01275	223002	223664	663	+	ribulose-phosphate 3-epimerase		-0.3811	5.28e-06
SP5448_03895	718802	720022	1221	-	hypothetical protein		-0.3828	4.534e-06
SP5448_03270	620604	621683	1080	+	ribosomal RNA large subunit methyltransferase N		-0.3841	0.002219
SP5448_00690	106978	107619	642	-	deoxynucleoside kinase		-0.3859	5.28e-06
SP5448_04010	743331	744758	1428	+	glyceraldehyde-3-phosphate dehydrogenase		-0.3859	0.000225
SP5448_06785	1294121	1296073	1953	-	DNA gyrase subunit B	gyrB	-0.3892	0.0005612
SP5448_03100							-0.3892	0.6547
SP5448_08360	1596722	1597009	288	+	XRE family transcriptional regulator		-0.3893	0.00246
SP5448_07630	1456281	1457009	729	-	uridylate kinase	pyrH	-0.3908	1.039e-06
SP5448_03315	628991	630073	1083	+	UDP-diphospho-muramoylpentapeptidebeta-N-acetylglucosaminyltransferase		-0.3911	7.216e-06
SP5448_05320	991014	992540	1527	-	glycine/betaine ABC transporter permease		-0.3915	0.01714
SP5448_08610	1648482	1648952	471	-	hypothetical protein		-0.3919	5.496e-05
SP5448_05285	984523	985602	1080	-	peptide chain release factor 1		-0.3938	0.0002751
SP5448_03820	702637	704028	1392	+	UDP-N-acetylmuramoyl-tripeptide--D-alanyl-D-alanine ligase		-0.394	0.0002249
SP5448_06080	1138084	1138524	441	-	arsenate reductase		-0.3942	0.02214
SP5448_04045	749894	751564	1671	+	DNA polymerase III subunits gamma and tau		-0.3957	3.729e-06
SP5448_01465	264281	264766	486	+	competence protein ComX		-0.3977	0.1551
SP5448_05835	1091003	1091761	759	-	phosphonate ABC transporter ATP-binding protein		-0.3988	0.04341
SP5448_03495	663416	663607	192	+	hypothetical protein		-0.3992	0.1266
SP5448_07475	1433496	1434689	1194	-	multidrug transporter		-0.3994	0.0005213
SP5448_06690	1266701	1267201	501	-	queuosine transporter QueT		-0.4002	8.827e-05
SP5448_00020	3480	4595	1116	+	GTP-binding protein		-0.4006	3.725e-07
SP5448_01670	301440	302099	660	-	Crp/Fnr family transcriptional regulator		-0.4015	0.01663
SP5448_09275	1790930	1791202	273	-	hypothetical protein		-0.4016	0.002958
SP5448_08690	1663887	1664807	921	-	adhesion protein		-0.4026	0.05812
SP5448_05875	1099209	1100249	1041	-	dTDP-glucose 4,6-dehydratase		-0.4037	4.536e-06
SP5448_02680	494324	494590	267	+	enterocin immunity protein		-0.4042	0.0108
SP5448_05045	938578	939648	1071	+	site-specific tyrosine recombinase XerS	xerS	-0.4043	0.003338
SP5448_09455	1828709	1829515	807	+	chromosome partitioning protein ParB		-0.4043	0.01452
SP5448_04695	864949	866763	1815	+	glucosamine--fructose-6-phosphateaminotransferase		-0.4058	0.01639
SP5448_00685	106323	106718	396	+	single-stranded DNA-binding protein		-0.4088	0.09386
SP5448_05885	1101086	1101955	870	-	glucose-1-phosphate thymidylyltransferase		-0.41	1.012e-05
SP5448_03960	734481	734666	186	-	transposase		-0.4126	0.04398
SP5448_03590	670926	671438	513	+	hypothetical protein		-0.4158	0.04453
SP5448_04650	854661	854849	189	+	hypothetical protein		-0.4168	0.1906
SP5448_03320	630074	631222	1149	+	cell division protein FtsQ		-0.4187	2.297e-08
SP5448_02980	554435	554968	534	-	hypothetical protein		-0.4214	4.86e-10
SP5448_09460							-0.4215	0.0006781
SP5448_04335	812074	813567	1494	+	4-alpha-glucanotransferase		-0.425	0.0003436
SP5448_01540	277024	277389	366	+	hypothetical protein		-0.4253	1.688e-07
SP5448_05900	1103937	1104623	687	-	SAM-dependent methyltransferase		-0.4262	0.0001539
SP5448_06105	1143941	1144540	600	-	GTP-binding protein	engB	-0.4278	7.32e-05
SP5448_03280	622619	623146	528	+	ferritin		-0.4293	0.002252
SP5448_04535	836811	837701	891	+	hypothetical protein		-0.4293	0.1778
SP5448_06190	1160651	1162528	1878	-	antibiotic ABC transporter ATP-binding protein		-0.4313	2.735e-05
SP5448_03265	619956	620600	645	+	transcriptional regulator		-0.4315	0.0001151
SP5448_01985	374393	374947	555	+	cysteine hydrolase		-0.4317	0.01065
SP5448_03440	656115	657056	942	+	peptidase		-0.435	3.282e-06
SP5448_03020	566363	567805	1443	+	6-phospho-beta-glucosidase		-0.4354	0.0008141
SP5448_06245	1169515	1171461	1947	-	PTS fructose transporter subunit IIC		-0.4356	0.04993
SP5448_05205	967714	968625	912	+	DeoR faimly transcriptional regulator		-0.4376	0.001719
SP5448_03525	665922	666107	186	+	DNA-binding protein		-0.4398	0.08153
SP5448_02085	392292	393026	735	+	3-ketoacyl-ACP reductase		-0.4407	0.0844
SP5448_03855	711835	712575	741	+	acyl-phosphate glycerol 3-phosphateacyltransferase		-0.4424	0.0001273
SP5448_03000	559415	562120	2706	-	alpha-mannosidase		-0.4425	0.009063
SP5448_07650	1459219	1461624	2406	-	cell division protein FtsK		-0.443	0.0006818
SP5448_08090	1542826	1544328	1503	-	ATPase		-0.4434	8.582e-05
SP5448_02240	416809	417084	276	+	hypothetical protein		-0.4462	0.0798
SP5448_06430	1210572	1211258	687	-	3-dehydroquinate dehydratase	aroD	-0.4475	0.0006277
SP5448_05010	930079	931302	1224	+	UDP-N-acetylmuramoylpentapeptide-lysineN(6)-alanyltransferase		-0.4497	0.0166
SP5448_00540							-0.4513	0.6391
SP5448_08305	1585466	1585927	462	-	lantibiotic ABC transporter ATP-binding protein		-0.4522	0.07595
SP5448_07100	1360981	1361907	927	-	peptidase U32		-0.4581	0.0002628
SP5448_07795	1487345	1487539	195	+	hypothetical protein		-0.4603	8.687e-05
SP5448_09150	1767684	1769375	1692	+	arginine--tRNA ligase		-0.4634	7.32e-05
SP5448_05935	1110696	1111331	636	-	cystathionine beta-lyase		-0.4651	5.628e-07
SP5448_06325	1187890	1188576	687	-	macrolide ABC transporter ATP-binding protein		-0.4668	0.0006133
SP5448_06425	1209312	1210478	1167	-	chorismate synthase		-0.468	0.0005174
SP5448_04900	905697	906749	1053	+	membrane protein		-0.4701	0.001919
SP5448_03015	564645	566339	1695	+	hyaluronidase		-0.4703	0.004721
SP5448_08175	1561064	1561441	378	-	ribosomal silencing factor RsfS		-0.4705	0.0006075
SP5448_04825	890048	890836	789	+	inositol monophosphatase		-0.4707	5.546e-06
SP5448_01545	277389	279053	1665	+	hypothetical protein		-0.4725	2.962e-11
SP5448_03500	663619	664335	717	+	oxidoreductase		-0.4774	0.05462
SP5448_05295	986344	986529	186	+	4-oxalocrotonate tautomerase		-0.4793	0.001567
SP5448_02690	495363	496991	1629	+	ABC transporter permease		-0.4799	0.0001471
SP5448_06945	1327491	1328690	1200	+	glucuronyl hydrolase		-0.4812	0.006883
SP5448_00695	107639	108616	978	-	hypothetical protein		-0.4851	4.448e-07
SP5448_03595	671522	671791	270	+	membrane protein		-0.4854	0.04877
SP5448_04235	791465	791608	144	+	D-alanyl-lipoteichoic acid biosynthesis protein		-0.4858	0.0003357
SP5448_02760	508926	510305	1380	+	amino acid transporter		-0.4883	1.433e-05
SP5448_05840	1091758	1092627	870	-	branched-chain amino acid ABC transporterpermease		-0.4927	0.004158
SP5448_05940	1111324	1112562	1239	-	GTP-binding protein HflX		-0.4979	1.542e-07
SP5448_08605	1647458	1648411	954	-	ribosomal protein L11 methyltransferase		-0.499	3.791e-06
SP5448_05895	1103159	1103947	789	-	hypothetical protein		-0.5	2.529e-09
SP5448_08050	1532636	1533118	483	-	GNAT family acetyltransferase		-0.5005	2.191e-05
SP5448_03970	735015	735311	297	-	DNA-binding protein		-0.5007	0.000146
SP5448_05230	970922	973408	2487	-	DNA gyrase subunit A		-0.501	3.175e-08
SP5448_08400	1599839	1600345	507	-	hypothetical protein		-0.5028	0.00842
SP5448_02735	504364	505707	1344	+	DEAD/DEAH box helicase		-0.5033	1.449e-08
SP5448_06150	1152375	1153319	945	-	diphosphomevalonate decarboxylase		-0.5039	8.752e-06
SP5448_08710	1666358	1667407	1050	-	cell surface protein		-0.5066	0.02986
SP5448_01050	180634	180945	312	+	hypothetical protein		-0.5077	0.002223
SP5448_08195	1563065	1564183	1119	-	GTPase		-0.5099	2.196e-06
SP5448_02590	471867	472424	558	-	TetR family transcriptional regulator		-0.5133	0.0004588
SP5448_02620	478602	479135	534	+	membrane protein		-0.5169	0.0009124
SP5448_02075	390368	391339	972	+	2-nitropropane dioxygenase		-0.5186	0.03001
SP5448_04925	912542	913111	570	-	pantothenic acid transporter pant		-0.5189	1.013e-05
SP5448_05755	1070041	1071396	1356	-	phosphoglucosamine mutase	glmM	-0.5191	2.767e-06
SP5448_07095	1359604	1360890	1287	-	protease		-0.52	9.582e-07
SP5448_08060	1534532	1535134	603	-	hypothetical protein		-0.5221	2.787e-10
SP5448_02080	391364	392302	939	+	ACP S-malonyltransferase		-0.5277	0.02761
SP5448_02795	518214	518540	327	+	cell division protein GpsB		-0.531	1.692e-10
SP5448_01335	236340	237908	1569	-	glutamine ABC transporter substrate-bindingprotein		-0.5313	5.642e-11
SP5448_02145	403766	404578	813	-	HAD family hydrolase		-0.5333	1.821e-06
SP5448_03005	562135	563448	1314	-	glycosyl hydrolase		-0.5389	0.003443
SP5448_02865	531037	533421	2385	+	primosomal protein DnaI		-0.539	0.0006818
SP5448_08085	1542117	1542611	495	-	NrdR family transcriptional regulator		-0.5391	4.262e-05
SP5448_04935	913707	914399	693	-	phosphopantothenate--cysteine ligase		-0.5394	2.332e-07
SP5448_03600	671793	672428	636	+	hypothetical protein		-0.5418	0.1038
SP5448_03775	695801	696736	936	-	dihydroorotate dehydrogenase		-0.5419	0.0002301
SP5448_00715	113644	114201	558	+	signal peptidase I		-0.5425	0.002145
SP5448_08075	1540055	1540957	903	-	primosomal protein DnaI		-0.5438	0.0003796
SP5448_00700	108603	109475	873	-	molecular chaperone Hsp33		-0.5442	5.173e-05
SP5448_09065	1750591	1750737	147	-	30S ribosomal protein S10		-0.5456	0.001285
SP5448_03535	666498	666683	186	+	hypothetical protein		-0.5466	0.03464
SP5448_01605	290029	290298	270	-	30S ribosomal protein S14		-0.5492	0.000432
SP5448_08870	1702803	1703576	774	+	pyruvate formate lyase-activating protein		-0.5502	3.869e-05
SP5448_01835	335523	337406	1884	+	PTS sucrose transporter subunit IIABC		-0.5543	0.0004936
SP5448_08715	1667504	1670998	3495	-	peptidase C5		-0.5578	0.0195
SP5448_05670	1052620	1053111	492	-	PTS sorbose transporter subunit IIB		-0.5579	0.05365
SP5448_00720	114234	115256	1023	+	pilin		-0.5653	0.0001343
SP5448_08550	1632230	1633843	1614	-	glucan 1,6-alpha-glucosidase		-0.5659	3.589e-05
SP5448_06315	1184671	1186404	1734	-	glycerophosphodiester phosphodiesterase		-0.5683	2.091e-05
SP5448_02100	394772	395194	423	+	hydroxymyristoyl-ACP dehydratase		-0.5693	0.03346
SP5448_05175	961525	963654	2130	-	DNA topoisomerase I		-0.5701	1.529e-08
SP5448_04815	889374	889778	405	+	arsenate reductase		-0.5709	1.584e-08
SP5448_09305	1798248	1799369	1122	-	thiouridylase		-0.571	0.0005166
SP5448_04670	857674	858045	372	-	GntR family transcriptional regulator		-0.5737	3.7e-05
SP5448_02860	530655	530972	318	+	DNA-directed RNA polymerase subunit omega		-0.5758	0.0002035
SP5448_00725	115266	115979	714	+	sortase		-0.5814	2.288e-05
SP5448_01875	344270	346789	2520	+	preprotein translocase subunit SecA		-0.5815	1.164e-09
SP5448_07865	1501463	1502053	591	-	Clp protease		-0.5842	1.095e-12
SP5448_05260	980410	981387	978	-	hypothetical protein		-0.5852	4.564e-08
SP5448_00600	95620	95985	366	+	dipicolinate synthase		-0.5886	9.137e-07
SP5448_03505	664367	664633	267	+	hypothetical protein		-0.5908	0.03381
SP5448_07175	1375194	1376561	1368	+	XRE family transcriptional regulator		-0.5939	4.595e-05
SP5448_05930	1109752	1110681	930	-	ribonuclease Z		-0.5951	1.951e-12
SP5448_02265	417976	418179	204	+	hypothetical protein		-0.5964	0.01249
SP5448_06090	1139831	1140514	684	-	ribose 5-phosphate isomerase		-0.5968	0.001084
SP5448_06780	1292029	1293753	1725	-	septation ring formation regulator EzrA		-0.6003	3.147e-07
SP5448_00730	116001	116648	648	+	hypothetical protein		-0.6007	4.789e-06
SP5448_01980	373464	374246	783	+	transcriptional repressor CodY		-0.603	6.436e-10
SP5448_03470	661253	661519	267	-	hypothetical protein		-0.6038	5.61e-05
SP5448_09300	1797154	1797471	318	-	phosphohydrolase		-0.6062	8.974e-05
SP5448_03475	661531	661911	381	-	hypothetical protein		-0.6068	3.357e-07
SP5448_02200							-0.6072	0.01421
SP5448_05605	1038148	1039524	1377	+	tRNA modification GTPase MnmE		-0.6102	4.636e-05
SP5448_06975	1333960	1336641	2682	-	ATPase		-0.6102	7.585e-16
SP5448_05925	1108988	1109752	765	-	short-chain dehydrogenase		-0.6106	1.77e-06
SP5448_09250	1785168	1787441	2274	-	hypothetical protein		-0.6107	6.991e-06
SP5448_04820	889780	890058	279	+	hypothetical protein		-0.6116	3.536e-05
SP5448_08080	1540958	1542133	1176	-	helicase loader		-0.6131	2.129e-05
SP5448_05345	996462	997367	906	-	pseudouridine synthase		-0.6152	3.239e-07
SP5448_04015	744853	746127	1275	+	deacetylase		-0.6168	6.341e-09
SP5448_05315	989753	990736	984	-	guanosine 5'-monophosphate oxidoreductase		-0.6179	0.01067
SP5448_06695	1267479	1270211	2733	-	nuclease		-0.6227	3.638e-07
SP5448_06535	1231777	1232931	1155	-	glycosyl transferase		-0.6266	3.568e-07
SP5448_09295	1795132	1797030	1899	-	tRNA uridine 5-carboxymethylaminomethylmodification protein		-0.6282	1.57e-05
SP5448_03830	705051	706595	1545	+	peptide chain release factor 3		-0.6284	5.281e-16
SP5448_09055	1749109	1749618	510	-	GNAT family acetyltransferase		-0.6298	5.74e-05
SP5448_01640	296269	296856	588	+	DNA polymerase III subunit epsilon		-0.6332	6.988e-05
SP5448_04985	924541	924879	339	+	ribonucleoside-triphosphate reductase		-0.6339	9.679e-08
SP5448_01785	324750	325406	657	-	membrane protein		-0.6373	1.309e-05
SP5448_05005	928170	929714	1545	+	heme ABC transporter ATP-binding protein		-0.6384	8.128e-06
SP5448_05920	1106781	1108991	2211	-	single-stranded DNA exonuclease		-0.6401	7.646e-12
SP5448_05820	1087864	1088190	327	-	hypothetical protein		-0.6424	8.847e-08
SP5448_09060	1749627	1750562	936	-	oxidoreductase		-0.6453	6.671e-08
SP5448_01790	325539	326483	945	-	magnesium transporter		-0.6484	1.616e-06
SP5448_05275	983110	983700	591	-	tRNA threonylcarbamoyl adenosine modificationprotein		-0.6512	1.542e-07
SP5448_06515	1227812	1228819	1008	-	glycosyl transferase		-0.6593	1.139e-08
SP5448_04735	874250	876568	2319	+	ATP-dependent DNA helicase PcrA		-0.6607	2.133e-15
SP5448_08070	1538682	1539992	1311	-	GTP-binding protein Der	engA	-0.6609	3.239e-07
SP5448_03530	666185	666496	312	+	excisionase		-0.666	0.04975
SP5448_03540	666783	667022	240	+	replication protein		-0.6672	0.01151
SP5448_02090	393041	394273	1233	+	3-oxoacyl-ACP synthase		-0.6684	0.01042
SP5448_08600	1646709	1647458	750	-	16S rRNA methyltransferase		-0.6684	4.767e-10
SP5448_04905	906888	908420	1533	+	heme ABC transporter ATP-binding protein		-0.6689	1.718e-06
SP5448_01130	194443	194892	450	+	MarR family transcriptional regulator		-0.6709	7.859e-07
SP5448_04665	856976	857674	699	-	ABC transporter		-0.6717	2.323e-07
SP5448_01315	231687	233765	2079	+	elongation factor G	fusA	-0.6719	3.099e-11
SP5448_04830	890839	892149	1311	+	RNA methyltransferase		-0.678	1.372e-08
SP5448_05270	982640	983092	453	-	GNAT family acetyltransferase		-0.6784	2.376e-13
SP5448_05280	983684	984523	840	-	SAM-dependent methyltransferase		-0.6793	1.509e-11
SP5448_05325	992533	993261	729	-	glycine/betaine ABC transporter ATP-bindingprotein		-0.6793	6.73e-07
SP5448_01815	331897	332286	390	+	hypothetical protein		-0.6852	1.175e-20
SP5448_06525	1230049	1230852	804	-	glycosyl transferase family 9		-0.6856	5.93e-06
SP5448_05265	981394	982650	1257	-	serine hydroxymethyltransferase	glyA	-0.6859	1.878e-12
SP5448_08185	1562031	1562663	633	-	nicotinic acid mononucleotideadenylyltransferase	nadD	-0.6867	3.08e-11
SP5448_06145	1151375	1152382	1008	-	phosphomevalonate kinase		-0.6876	2.856e-13
SP5448_08190	1562732	1563040	309	-	RNA-binding protein		-0.6879	6.905e-08
SP5448_02105	395226	396590	1365	+	acetyl-CoA carboxylase		-0.6947	0.009117
SP5448_01495	268719	270002	1284	+	trigger factor	tig	-0.6957	7.413e-12
SP5448_01685	305147	306043	897	-	sodium:solute symporter		-0.6979	8.221e-06
SP5448_04660	856181	856966	786	-	ABC transporter permease		-0.707	6.28e-11
SP5448_04715	868696	869532	837	+	amino acid ABC transporter substrate-bindingprotein		-0.7083	3.569e-05
SP5448_06140	1150393	1151382	990	-	isopentenyl pyrophosphate isomerase		-0.7093	2.374e-12
SP5448_05665	1051794	1052603	810	-	PTS mannnose transporter subunit IIC		-0.7133	0.01806
SP5448_04910	908413	909477	1065	+	branched-chain amino acid ABC transporterpermease		-0.7151	2.895e-08
SP5448_03545	667167	667556	390	+	DNA replication protein		-0.7152	0.0007449
SP5448_02070	389942	390166	225	+	acyl carrier protein		-0.7178	1.143e-07
SP5448_01580	285516	287198	1683	-	ribonuclease J		-0.7214	4.538e-11
SP5448_06180	1159349	1159759	411	-	peptide deformylase		-0.7247	6.527e-13
SP5448_05890	1102013	1103119	1107	-	FAD-dependent oxidoreductase		-0.7248	3.565e-18
SP5448_09050	1748495	1749109	615	-	ribonucleoside-triphosphate reductase activatingprotein		-0.7254	1.864e-10
SP5448_05255	979810	980409	600	-	hypothetical protein		-0.7317	9.091e-12
SP5448_04700	866959	867294	336	+	protein PhnA		-0.7347	1.55e-05
SP5448_01585	287200	287430	231	-	hypothetical protein		-0.7363	1.23e-10
SP5448_05825	1088220	1089005	786	-	acetyl esterase		-0.739	1.306e-10
SP5448_05850	1092973	1093971	999	-	peptide ABC transporter substrate-bindingprotein		-0.741	3.208e-06
SP5448_07465	1430644	1432977	2334	-	ribonuclease R		-0.7429	1.518e-09
SP5448_04060	752982	755360	2379	+	internalin		-0.7433	1.198e-09
SP5448_05015	931344	932906	1563	-	GMP synthase		-0.7457	3.251e-13
SP5448_02640	483319	483771	453	+	hypothetical protein		-0.7537	6.184e-05
SP5448_08875	1703611	1703811	201	+	hypothetical protein		-0.7544	0.003955
SP5448_07980	1522059	1522580	522	-	metallophosphoesterase		-0.7622	7.165e-12
SP5448_06185	1160015	1160233	219	-	hypothetical protein		-0.7642	5.824e-07
SP5448_01045	179275	180417	1143	+	queuine tRNA-ribosyltransferase	tgt	-0.7646	6.899e-09
SP5448_06490	1221103	1222389	1287	-	sugar transporter		-0.7659	3.981e-09
SP5448_03840	708649	710649	2001	+	potassium transporter Kup		-0.7732	1.167e-08
SP5448_02850	528287	529894	1608	+	ribonuclease		-0.7738	3.036e-11
SP5448_00025	4665	5234	570	+	peptidyl-tRNA hydrolase		-0.7748	2.686e-07
SP5448_08180	1561441	1562034	594	-	hypothetical protein		-0.7777	1.736e-10
SP5448_00860	142065	143108	1044	+	membrane protein		-0.7787	3.401e-12
SP5448_02065	388907	389881	975	+	3-oxoacyl-ACP synthase		-0.7793	6.908e-05
SP5448_07990	1523542	1524336	795	-	glutamate racemase		-0.7817	9.093e-15
SP5448_04915	909479	910435	957	+	sugar ABC transporter permease		-0.7828	2.915e-13
SP5448_07790	1486316	1487023	708	-	membrane protein		-0.7849	3.763e-07
SP5448_05675	1053130	1053555	426	-	PTS mannnose transporter subunit IIA		-0.7858	0.002737
SP5448_03125	587779	590427	2649	+	valine--tRNA ligase	valS	-0.7869	5.415e-11
SP5448_03120	587214	587777	564	+	shikimate kinase		-0.7883	3.176e-08
SP5448_03115	587038	587217	180	+	GNAT family acetyltransferase		-0.7917	2.775e-06
SP5448_08095	1544334	1545020	687	-	PhoB family transcriptional regulator		-0.7944	9.091e-12
SP5448_03350	635742	636533	792	+	RNA-binding protein		-0.7978	2.102e-09
SP5448_06520	1228844	1230049	1206	-	ABC transporter ATP-binding protein		-0.7989	3.12e-10
SP5448_03275	621765	622391	627	-	peptidase		-0.7991	0.0003357
SP5448_02115	397462	398232	771	+	acetyl-CoA carboxylase subunit alpha		-0.8032	0.001047
SP5448_07995	1524514	1524756	243	-	hypothetical protein		-0.8051	6.197e-14
SP5448_01700	308206	310533	2328	-	formate acetyltransferase		-0.8073	1.624e-06
SP5448_05995	1119467	1119697	231	-	hypothetical protein		-0.8073	3.234e-10
SP5448_08040	1530395	1530877	483	-	transcription elongation factor GreA		-0.8111	1.645e-10
SP5448_01810	331294	331851	558	+	elongation factor P		-0.8116	5.652e-28
SP5448_06510	1226070	1227815	1746	-	alpha-L-Rha alpha-1,3-L-rhamnosyltransferase		-0.8122	2.313e-16
SP5448_00855	140446	141738	1293	+	adenylosuccinate synthetase		-0.8143	1.181e-08
SP5448_06530	1230855	1231787	933	-	alpha-L-Rha alpha-1,3-L-rhamnosyltransferase		-0.8165	3.711e-09
SP5448_08705	1665403	1666107	705	-	hypothetical protein		-0.817	0.8437
SP5448_00535							-0.817	0.8437
SP5448_03355	636543	637301	759	+	cell division protein DivIVA		-0.8185	1.224e-10
SP5448_06495	1222382	1222723	342	-	membrane protein		-0.8225	1.191e-08
SP5448_00790	127001	127366	366	+	endoribonuclease L-PSP		-0.8265	0.4264
SP5448_00030	5237	8740	3504	+	transcription-repair coupling factor		-0.8277	8.465e-10
SP5448_04710	868051	868680	630	+	amino acid ABC transporter ATPase		-0.8287	2.146e-09
SP5448_02060	388472	388906	435	+	MarR family transcriptional regulator		-0.8289	2.096e-09
SP5448_02110	396599	397465	867	+	acetyl-CoA carboxylase subunit beta		-0.8299	0.001126
SP5448_04970	919722	920741	1020	+	lipoate--protein ligase		-0.8317	6.056e-07
SP5448_03410	650578	651918	1341	+	exodeoxyribonuclease VII large subunit		-0.8327	1.414e-08
SP5448_06505	1223599	1226073	2475	-	phosphoglycerol transferase		-0.8373	1.626e-12
SP5448_06885	1316236	1316850	615	-	acetoin reductase		-0.8438	2.438e-09
SP5448_04960	917989	918801	813	+	hypothetical protein		-0.8451	1.854e-06
SP5448_04895	905214	905603	390	+	cytidine deaminase		-0.846	4.457e-07
SP5448_02055	387604	388395	792	+	enoyl-CoA hydratase		-0.8484	6.08e-10
SP5448_04725	871044	872279	1236	-	cation transporter		-0.8526	2.315e-08
SP5448_00795	127403	128422	1020	+	transcriptional regulator		-0.8532	0.3638
SP5448_05660	1050970	1051797	828	-	PTS mannnose transporter subunit IID		-0.8561	0.004967
SP5448_03360	637574	640375	2802	+	isoleucine--tRNA ligase	ileS	-0.8574	1.198e-13
SP5448_02095	394275	394775	501	+	acetyl-CoA carboxylase		-0.8579	0.0003334
SP5448_02165	407425	408699	1275	+	transporter		-0.8617	1.015e-24
SP5448_06610	1250145	1252550	2406	-	phenylalanyl-tRNA synthase subunit beta		-0.8645	7.863e-16
SP5448_02635	482995	483252	258	+	hypothetical protein		-0.8667	1.272e-17
SP5448_01885	347258	348358	1101	+	alanine racemase		-0.8681	4.871e-11
SP5448_05245	976352	978079	1728	-	sugar ABC transporter ATP-binding protein		-0.8687	1.404e-11
SP5448_04030	748127	748390	264	+	membrane protein		-0.8725	9.545e-07
SP5448_04305	805090	805905	816	+	maltodextrose utilization protein malA		-0.8752	0.0001648
SP5448_07670	1463650	1464375	726	-	manganese ABC transporter ATP-binding protein		-0.8756	5.601e-10
SP5448_03325	631434	632798	1365	+	cell division protein FtsA		-0.8777	1.014e-13
SP5448_07975	1521601	1522062	462	-	hypothetical protein		-0.8779	1.574e-16
SP5448_05250	978076	979800	1725	-	multidrug ABC transporter ATP-binding protein		-0.8846	5.747e-15
SP5448_03335	634144	634815	672	+	cell division protein		-0.8856	3.255e-13
SP5448_00185	25163	26359	1197	+	amidase		-0.8878	9.268e-16
SP5448_07945	1517778	1518326	549	-	RNA methyltransferase		-0.8937	1.197e-13
SP5448_04680	861420	862433	1014	+	6-phosphofructokinase		-0.8946	1.51e-21
SP5448_04685	862496	863998	1503	+	pyruvate kinase		-0.8948	7.079e-13
SP5448_01695	307078	308028	951	+	beta-lactamase		-0.8963	1.501e-09
SP5448_04705	867400	868041	642	+	amino acid ABC transporter permease		-0.8963	2.011e-19
SP5448_01690	306341	307093	753	+	peptidase		-0.9141	2.007e-10
SP5448_04025	747421	748047	627	+	uridine kinase		-0.917	1.029e-18
SP5448_07075	1356240	1357142	903	-	HAD family hydrolase		-0.9217	5.012e-16
SP5448_02855	530004	530639	636	+	guanylate kinase		-0.9239	3.996e-18
SP5448_04965	918794	919675	882	+	deacetylase SIR2		-0.924	1.048e-05
SP5448_05450	1016315	1017091	777	-	spermidine/purescine ABC transporter permease		-0.9258	2.585e-11
SP5448_01520	274095	274976	882	+	fructose-bisphosphate aldolase		-0.9285	1.119e-23
SP5448_04275	797540	798799	1260	+	sugar ABC transporter substrate-binding protein		-0.9304	1.398e-05
SP5448_08155	1556670	1557512	843	-	amino acid ABC transporter substrate-bindingprotein		-0.9325	1.42e-08
SP5448_05040	937411	938109	699	-	DNA-binding protein		-0.9349	5.046e-18
SP5448_01635	295690	296220	531	+	hypothetical protein		-0.9367	5.547e-16
SP5448_07460	1430174	1430641	468	-	single-stranded DNA-binding protein		-0.9367	4.856e-14
SP5448_04065	755897	757093	1197	+	S-adenosylmethionine synthetase		-0.9368	1.671e-12
SP5448_03990	738355	740514	2160	-	ribonucleotide-diphosphate reductase subunitalpha		-0.9408	2.062e-33
SP5448_03340	634827	635483	657	+	cell division protein SepF		-0.9425	9.963e-29
SP5448_03305	627012	627263	252	+	membrane protein		-0.9437	1.623e-06
SP5448_01680	303963	304811	849	+	glycerol ABC transporter permease		-0.9501	4.056e-12
SP5448_03435	654282	655943	1662	+	DNA recombination protein RecN		-0.9523	6.915e-11
SP5448_07985	1522559	1523545	987	-	deoxyribonucleotide triphosphatepyrophosphatase		-0.954	1.724e-13
SP5448_03480	661915	662262	348	-	transcriptional regulator		-0.9571	6.137e-10
SP5448_07470	1433071	1433307	237	-	preprotein translocase subunit SecG		-0.9574	3.267e-30
SP5448_07965	1520157	1520858	702	-	segregation and condensation protein A	scpA	-0.9588	2.565e-20
SP5448_07455	1429449	1430168	720	-	glutamine cyclotransferase		-0.9589	7.447e-10
SP5448_06500	1222725	1223420	696	-	glycosyl transferase family 2		-0.962	9.455e-19
SP5448_02505	459526	459876	351	+	ribosome-binding factor A		-0.9659	3.02e-19
SP5448_03345	635488	635742	255	+	membrane protein		-0.9674	2.075e-19
SP5448_04300	804208	805068	861	+	sugar ABC transporter permease		-0.9685	0.0001416
SP5448_03330	632822	634141	1320	+	cell division protein FtsZ		-0.973	1.794e-21
SP5448_01575	283943	285289	1347	+	glutamine synthetase		-0.9733	0.002273
SP5448_00140							-0.9809	0.2278
SP5448_03995	740534	740752	219	-	glutaredoxin		-0.9813	9.357e-16
SP5448_05445	1015249	1016322	1074	-	spermidine/putrescine ABC transportersubstrate-binding protein		-0.9878	1.636e-13
SP5448_03295	624477	624866	390	+	NADH dehydrogenase		-0.9884	2.552e-16
SP5448_06485	1219626	1221122	1497	-	hypothetical protein		-0.9893	5.872e-29
SP5448_03300	625049	626890	1842	+	GTP-binding protein TypA		-0.9989	1.912e-29
SP5448_06050	1132423	1133115	693	-	orotidine 5'-phosphate decarboxylase		-0.9997	2.558e-05
SP5448_05330	993681	994370	690	+	multidrug transporter		-1	2.572e-16
SP5448_04940	914580	915431	852	+	lipoate--protein ligase		-1.008	4.825e-10
SP5448_03425	652976	653803	828	+	cell division protein FtsJ		-1.012	2.832e-10
SP5448_00865	143281	143820	540	+	antitermination protein NusG		-1.013	9.652e-17
SP5448_03430	653790	654260	471	+	ArgR family transcriptional regulator		-1.014	1.61e-10
SP5448_03780	696975	697670	696	+	phosphoglycerate mutase		-1.015	5.741e-25
SP5448_03985	737063	738022	960	-	ribonucleotide-diphosphate reductase subunitbeta		-1.023	4.103e-26
SP5448_05465	1019066	1019953	888	-	UDP-N-acetylenolpyruvoylglucosamine reductase	murB	-1.024	6.782e-13
SP5448_07665	1462795	1463649	855	-	manganese ABC transporter substrate-bindingprotein		-1.033	3.029e-11
SP5448_04950	916624	917622	999	+	luciferase		-1.034	4.126e-10
SP5448_07675	1464439	1465371	933	-	manganese ABC transporter substrate-bindingprotein		-1.037	2.122e-21
SP5448_04975	920869	922539	1671	+	formate--tetrahydrofolate ligase		-1.04	1.272e-09
SP5448_00710	111378	113651	2274	+	fibronectin-binding protein		-1.042	3.351e-10
SP5448_03290	623496	624467	972	+	glucokinase		-1.044	4.963e-15
SP5448_04945	915428	916627	1200	+	NADH-dependent flavin oxidoreductase		-1.046	2.414e-07
SP5448_02490	455849	456145	297	+	hypothetical protein		-1.052	4.768e-13
SP5448_07960	1519609	1520160	552	-	segregation protein A		-1.056	6.603e-20
SP5448_05790	1079917	1081680	1764	-	dihydrolipoyl dehydrogenase		-1.057	1.237e-13
SP5448_06615	1252760	1253803	1044	-	phenylalanine--tRNA ligase	pheS	-1.071	1.948e-21
SP5448_05460	1017866	1019020	1155	-	spermidine/putrescine ABC transporterATP-binding protein		-1.072	2.581e-14
SP5448_03940	729723	732341	2619	+	alanine--tRNA ligase	alaS	-1.077	1.196e-25
SP5448_07955	1518764	1519486	723	-	pseudouridine synthase		-1.082	2.514e-26
SP5448_07395	1417553	1419496	1944	-	threonyl-tRNA synthase		-1.083	3.828e-28
SP5448_08630							-1.084	0.001566
SP5448_03420	652111	652983	873	+	geranyl transferase		-1.086	6.938e-11
SP5448_04295	802904	804211	1308	+	sugar ABC transporter permease		-1.086	1.136e-09
SP5448_04290	800694	802829	2136	+	alpha-amylase		-1.087	6.373e-10
SP5448_02495	456138	456440	303	+	hypothetical protein		-1.089	1.834e-20
SP5448_08045	1530950	1532524	1575	-	aminodeoxychorismate lyase		-1.09	5.994e-25
SP5448_06640	1256712	1257128	417	-	ATP synthase F0F1 subunit epsilon		-1.096	2.153e-15
SP5448_01320	234113	235123	1011	+	glyceraldehyde-3-phosphate dehydrogenase		-1.101	4.758e-38
SP5448_05455	1017088	1017882	795	-	spermidine/putrescine ABC transporter permease		-1.102	1.916e-14
SP5448_04165	776063	777376	1314	+	GTPase CgtA	obgE	-1.115	1.919e-16
SP5448_07015	1343452	1344648	1197	-	elongation factor Tu	tuf	-1.119	5.463e-30
SP5448_04000	741145	741408	264	+	phosphocarrier protein HPr		-1.12	4.144e-19
SP5448_02630	480802	482841	2040	+	glycyl-tRNA synthase subunit beta		-1.125	2.654e-21
SP5448_01570	283534	283905	372	+	MerR family transcriptional regulator		-1.128	0.01401
SP5448_02500	456460	459321	2862	+	translation initiation factor IF-2		-1.136	7.678e-24
SP5448_07950	1518504	1518767	264	-	membrane protein		-1.136	6.713e-21
SP5448_01710	311929	312411	483	-	membrane protein		-1.137	2.457e-21
SP5448_08880	1703813	1703989	177	-	preprotein translocase subunit SecE	secE	-1.137	7.856e-17
SP5448_00190	26612	27574	963	+	ribose-phosphate pyrophosphokinase		-1.141	1.772e-22
SP5448_01880	346905	347261	357	+	4'-phosphopantetheinyl transferase		-1.141	9.098e-14
SP5448_02155	406456	406917	462	+	hydrolase		-1.148	8.426e-30
SP5448_05915	1106112	1106630	519	-	adenine phosphoribosyltransferase		-1.148	9.052e-23
SP5448_04285	798965	800668	1704	+	alpha-amylase		-1.15	4.402e-12
SP5448_07970	1520858	1521604	747	-	recombinase XerD		-1.151	2.825e-19
SP5448_09245	1783971	1785050	1080	+	membrane protein		-1.154	1.764e-07
SP5448_06175	1157255	1159267	2013	+	5'-nucleotidase		-1.166	2.491e-13
SP5448_05335							-1.173	2.263e-10
SP5448_04500	831856	832236	381	+	hypothetical protein		-1.181	0.03359
SP5448_00955	163094	164290	1197	+	glycine/betaine ABC transporter ATP-bindingprotein		-1.183	4.12e-23
SP5448_05200	966947	967597	651	+	hemolysin III		-1.186	5.227e-24
SP5448_03925	726249	727445	1197	+	MFS transporter		-1.188	3.517e-17
SP5448_02625	479507	480424	918	+	glycyl-tRNA ligase	glyQ	-1.19	1.621e-27
SP5448_06045	1131736	1132365	630	-	orotate phosphoribosyltransferase		-1.19	6.146e-09
SP5448_06550	1234616	1235725	1110	-	RNA polymerase sigma factor RpoD		-1.19	1.722e-27
SP5448_00245	41117	42382	1266	+	phosphoribosylamine--glycine ligase		-1.193	2.899e-15
SP5448_05810	1084658	1085626	969	-	pyruvate dehydrogenase		-1.198	6.454e-49
SP5448_05910	1105348	1106031	684	-	DNA replication protein DnaD		-1.198	1.89e-25
SP5448_06650	1258709	1259584	876	-	ATP synthase F0F1 subunit gamma		-1.205	1.42e-20
SP5448_05340	995463	996458	996	-	phosphotransacetylase	eutD	-1.207	1.131e-20
SP5448_05805	1083601	1084599	999	-	pyruvate dehydrogenase		-1.213	2.217e-25
SP5448_06670	1262172	1262888	717	-	ATP synthase F0F1 subunit A		-1.213	1.044e-20
SP5448_09235	1783074	1783400	327	+	PadR family transcriptional regulator		-1.213	2.649e-05
SP5448_05800	1082007	1083416	1410	-	iron ABC transporter ATP-binding protein		-1.215	3.582e-26
SP5448_03415	651896	652111	216	+	exodeoxyribonuclease VII small subunit		-1.227	3.314e-17
SP5448_01515							-1.235	0.000284
SP5448_03285	623288	623491	204	+	hypothetical protein		-1.247	1.725e-12
SP5448_06645	1257141	1258547	1407	-	ATP synthase subunit beta		-1.247	2.046e-26
SP5448_05905	1104695	1105351	657	-	endonuclease III		-1.248	1.138e-23
SP5448_04170	777445	777603	159	+	UDP-N-acetylglucosamine1-carboxyvinyltransferase		-1.255	1.651e-13
SP5448_05980	1117871	1119076	1206	-	30S ribosomal protein S1	rpsA	-1.259	1.374e-29
SP5448_00530							-1.262	0.12
SP5448_01510	272823	273749	927	+	alpha/beta hydrolase		-1.266	1.14e-37
SP5448_04890	903935	904555	621	+	methyltransferase		-1.269	1.797e-08
SP5448_02135	401524	402333	810	-	PTS mannose transporter subunit IIC		-1.286	2.841e-16
SP5448_03460	659622	659897	276	+	DNA-binding protein		-1.289	1.066e-13
SP5448_05990							-1.291	9.526e-05
SP5448_06555	1235734	1237548	1815	-	DNA primase		-1.293	1.499e-41
SP5448_06675	1262923	1263120	198	-	ATP F0F1 synthase subunit C		-1.315	4.1e-22
SP5448_06655	1259600	1261108	1509	-	ATP F0F1 synthase subunit alpha		-1.322	6.046e-24
SP5448_04955	917664	917996	333	+	glycine cleavage system protein H		-1.326	1.231e-11
SP5448_06665	1261660	1262154	495	-	ATP synthase F0F1 subunit B		-1.328	4.859e-26
SP5448_02480	453965	454501	537	+	ribosome maturation protein RimP		-1.329	5.819e-28
SP5448_09240	1783387	1783974	588	+	hypothetical protein		-1.329	3.632e-07
SP5448_00595	91827	95468	3642	+	DNA-directed RNA polymerase subunit beta'		-1.346	1.397e-22
SP5448_02130	400596	401507	912	-	PTS system mannose family transporter subunitIID		-1.346	3.461e-11
SP5448_07105	1362106	1362390	285	+	membrane protein		-1.352	1.829e-10
SP5448_09320	1800350	1801222	873	+	serine dehydratase		-1.356	0.01175
SP5448_00590	88170	91736	3567	+	DNA-directed RNA polymerase subunit beta		-1.357	3.348e-22
SP5448_06660	1261124	1261660	537	-	ATP synthase F0F1 subunit delta		-1.36	6.705e-29
SP5448_06770	1289905	1291212	1308	-	enolase		-1.363	2.688e-53
SP5448_05195	966510	966950	441	+	hypothetical protein		-1.364	1.158e-29
SP5448_02160	406892	407416	525	+	acetyltransferase		-1.369	6.86e-45
SP5448_04005	741413	743146	1734	+	phosphoenolpyruvate-protein phosphotransferase		-1.377	1.087e-26
SP5448_05795	1081713	1081952	240	+	hypothetical protein		-1.393	2.108e-24
SP5448_02140	402422	403414	993	-	PTS system mannost-specific transporter subunitsIIAB		-1.402	4.051e-21
SP5448_02485	454676	455833	1158	+	transcription elongation factor NusA		-1.403	3.089e-25
SP5448_00960	164306	166033	1728	+	glycine/betaine ABC transporter permease		-1.417	3.365e-46
SP5448_02745	506705	507448	744	+	amino acid ABC transporter ATP-binding protein		-1.426	3.792e-30
SP5448_00180							-1.441	3.259e-07
SP5448_08130	1550617	1551831	1215	-	serine/threonine protein kinase		-1.443	1.628e-33
SP5448_06825	1301722	1301982	261	+	50S ribosomal protein L31 type B		-1.462	1.4e-35
SP5448_08390	1598972	1599418	447	-	50S ribosomal protein L13		-1.467	3.048e-32
SP5448_01075	185168	185872	705	+	exosortase		-1.468	1.289e-38
SP5448_05235	973599	974582	984	+	lactate dehydrogenase		-1.475	3.014e-29
SP5448_06545	1234042	1234380	339	-	aromatic ring hydroxylase		-1.475	2.431e-34
SP5448_04325	809447	810694	1248	-	sugar ABC transporter substrate-binding protein		-1.482	3.007e-33
SP5448_00100							-1.497	0.002643
SP5448_09315	1799667	1800338	672	+	serine dehydratase		-1.509	0.003025
SP5448_06800	1297646	1297993	348	-	50S ribosomal protein L19	rplS	-1.528	1.094e-39
SP5448_00150							-1.545	3.994e-06
SP5448_00515							-1.549	0.03562
SP5448_00410	67456	67638	183	+	50S ribosomal protein L30		-1.55	2.818e-21
SP5448_00230	37397	37951	555	+	phosphoribosylglycinamide formyltransferase		-1.56	4.682e-44
SP5448_00220	34725	36179	1455	+	amidophosphoribosyltransferase		-1.562	1.83e-49
SP5448_04730	872399	873721	1323	-	sodium:alanine symporter		-1.569	3.849e-10
SP5448_00225	36207	37229	1023	+	phosphoribosylaminoimidazole synthetase		-1.593	1.065e-51
SP5448_00215	30839	34564	3726	+	phosphoribosylformylglycinamidine synthase		-1.609	3.988e-47
SP5448_03835	706902	708521	1620	+	RNA helicase		-1.612	7.36e-32
SP5448_00415	67852	68292	441	+	50S ribosomal protein L15		-1.616	1.134e-30
SP5448_06305	1184023	1184262	240	-	RNA-binding protein		-1.629	2.754e-54
SP5448_00420	68309	69613	1305	+	preprotein translocase subunit SecY		-1.651	4.371e-38
SP5448_00210	30011	30715	705	+	phosphoribosylaminoimidazole-succinocarboxamidesynthase		-1.679	5.673e-41
SP5448_00405	66947	67441	495	+	30S ribosomal protein S5		-1.683	2.944e-28
SP5448_00425	69763	70401	639	+	adenylate kinase		-1.685	3.704e-18
SP5448_06380	1200712	1201038	327	-	hypothetical protein		-1.685	2.133e-50
SP5448_00235	38135	39682	1548	+	IMP cyclohydrolase		-1.686	2.795e-42
SP5448_00135							-1.689	0.06592
SP5448_04135	771694	772914	1221	+	MFS transporter		-1.693	1.307e-10
SP5448_08935	1718447	1718650	204	-	cold-shock protein		-1.706	2.271e-41
SP5448_00130							-1.707	8.301e-28
SP5448_00255	43138	44211	1074	+	phosphoribosylaminoimidazole carboxylase		-1.726	6.506e-48
SP5448_02740	505902	506705	804	+	amino acid ABC transporter permease		-1.732	4.22e-36
SP5448_05985							-1.742	2.539e-22
SP5448_00365	63375	63635	261	+	30S ribosomal protein S17		-1.757	2.182e-29
SP5448_00505							-1.757	2.025e-06
SP5448_00440	70897	71262	366	+	30S ribosomal protein S13		-1.758	6.748e-33
SP5448_00445	71280	71663	384	+	30S ribosomal protein S11		-1.771	4.892e-24
SP5448_00450	71709	72647	939	+	DNA-directed RNA polymerase subunit alpha		-1.774	8.716e-26
SP5448_00400	66572	66928	357	+	50S ribosomal protein L18		-1.795	2.741e-32
SP5448_06455	1215684	1216214	531	-	translation initiation factor IF-3		-1.812	5.758e-31
SP5448_00355	62720	63133	414	+	50S ribosomal protein L16		-1.817	1.972e-25
SP5448_01205	211113	211247	135	+	50S ribosomal protein L34		-1.818	1.11e-26
SP5448_00430	70519	70737	219	+	translation initiation factor IF-1		-1.823	6.448e-28
SP5448_03090	583586	584659	1074	-	3-dehydroquinate synthase		-1.825	5.363e-39
SP5448_04070	757267	758526	1260	+	UDP-N-acetylglucosamine1-carboxyvinyltransferase		-1.846	4.039e-25
SP5448_09020	1741244	1742872	1629	-	alpha-amylase		-1.847	9.568e-22
SP5448_06450	1215445	1215642	198	-	50S ribosomal protein L35	rpmI	-1.854	1.024e-26
SP5448_00385	64994	65179	186	+	30S ribosomal protein S14	rpsN	-1.86	3.381e-38
SP5448_00250	42660	43151	492	+	phosphoribosyl carboxyaminoimidazole mutase		-1.865	1.841e-40
SP5448_00145							-1.875	3.98e-33
SP5448_00375	64107	64412	306	+	50S ribosomal protein L24		-1.878	2.627e-39
SP5448_08385	1598559	1598951	393	-	30S ribosomal protein S9		-1.879	9.842e-68
SP5448_00370	63660	64028	369	+	50S ribosomal protein L14		-1.888	1.548e-38
SP5448_00395	65931	66467	537	+	50S ribosomal protein L6		-1.892	9.067e-44
SP5448_02975							-1.899	0.279
SP5448_01305	230416	230829	414	+	30S ribosomal protein S12		-1.907	5.502e-35
SP5448_06565	1238169	1238345	177	-	30S ribosomal protein S21	rpsU	-1.907	2.271e-17
SP5448_05600	1037315	1037815	501	-	50S ribosomal protein L10		-1.908	1.737e-36
SP5448_06385	1201050	1201364	315	-	50S ribosomal protein L21	rplU	-1.928	7.978e-93
SP5448_08940							-1.93	2.921e-07
SP5448_09025	1742939	1744963	2025	-	PTS system trehalose-specific transportersubunits IIBCA	treB	-1.936	4.395e-23
SP5448_00120							-1.941	0.0001043
SP5448_00340	61412	61690	279	+	30S ribosomal protein S19	rpsS	-1.952	5.583e-35
SP5448_00390	65330	65728	399	+	30S ribosomal protein S8	rpsH	-1.956	5.463e-51
SP5448_00435	70763	70879	117	+	50S ribosomal protein L36	rpsM	-1.962	3.848e-34
SP5448_00315	58329	58637	309	+	30S ribosomal protein S10	rpsJ	-1.963	7.15e-27
SP5448_00345	61706	62050	345	+	50S ribosomal protein L22	rplV	-1.964	5.443e-36
SP5448_00170							-1.966	4.656e-26
SP5448_09010	1737935	1738975	1041	+	elongation factor Ts		-1.978	7.146e-104
SP5448_04075	758884	759537	654	+	protein G alpha 2M-binding protein	grab	-1.986	2.769e-84
SP5448_00350	62063	62716	654	+	30S ribosomal protein S3	rpsC	-1.99	3.088e-40
SP5448_00525							-2	5.15e-08
SP5448_00335	60440	61273	834	+	50S ribosomal protein L2	rplB	-2.003	3.309e-42
SP5448_00110							-2.022	1.197e-22
SP5448_01310	230850	231320	471	+	30S ribosomal protein S7		-2.024	1.86e-59
SP5448_01775	323722	324213	492	+	single-stranded DNA-binding protein	ssb3	-2.028	4.363e-61
SP5448_00455	72662	73048	387	+	50S ribosomal protein L17	rplQ	-2.037	6.422e-52
SP5448_08480	1614815	1615084	270	-	30S ribosomal protein S15		-2.037	6.497e-89
SP5448_00330	60126	60422	297	+	50S ribosomal protein L23	rplW	-2.039	3.913e-43
SP5448_01505	271051	272655	1605	+	CTP synthetase	pyrG	-2.044	8.053e-72
SP5448_00380	64436	64978	543	+	50S ribosomal protein L5	rplE	-2.049	5.687e-49
SP5448_09190	1776329	1776478	150	+	50S ribosomal protein L33		-2.053	6.261e-78
SP5448_06310	1184272	1184544	273	-	30S ribosomal protein S16	rpsP	-2.061	1.438e-121
SP5448_00320	58853	59479	627	+	50S ribosomal protein L3	rplC	-2.064	1.519e-35
SP5448_04220	786103	786843	741	-	peptide ABC transporter ATP-binding protein	glnQ	-2.066	7.152e-06
SP5448_06445	1215027	1215386	360	-	50S ribosomal protein L20	rplT	-2.084	5.381e-81
SP5448_03095	584715	585467	753	-	3-deoxy-7-phosphoheptulonate synthase	aroA2	-2.089	5.509e-33
SP5448_00125							-2.106	1.619e-05
SP5448_00325	59503	60126	624	+	50S ribosomal protein L4	rplD	-2.114	1.303e-44
SP5448_07640	1458127	1458552	426	-	50S ribosomal protein L11		-2.118	9.56e-48
SP5448_07635	1457332	1458021	690	-	50S ribosomal protein L1		-2.123	9.714e-112
SP5448_00360	63143	63349	207	+	50S ribosomal protein L29	rpmC	-2.137	1.553e-38
SP5448_05595	1036885	1037250	366	-	50S ribosomal protein L7/L12	rplL	-2.142	7.75e-77
SP5448_09260	1788263	1788874	612	-	30S ribosomal protein S4		-2.145	3.002e-48
SP5448_09005	1737034	1737801	768	+	30S ribosomal protein S2		-2.149	2.386e-104
SP5448_00115							-2.153	9.82e-29
SP5448_09185	1776131	1776313	183	+	50S ribosomal protein L32		-2.155	6.321e-48
SP5448_06375	1200391	1200684	294	-	50S ribosomal protein L27	rpmA	-2.156	1.592e-68
SP5448_01770	323410	323700	291	+	30S ribosomal protein S6	rpsF	-2.258	7.832e-87
SP5448_01780	324378	324617	240	+	30S ribosomal protein S18	rpsR	-2.265	8.873e-106
SP5448_01500	270219	270794	576	+	***DNA-directed RNA polymerase subunit delta ****	rpoE	-2.272	5.803e-85
SP5448_02915	542685	543626	942	-	cysteine synthase	cysM	-2.284	1.308e-17
SP5448_04225	786843	789017	2175	-	amino acid ABC transporter permease	glnH	-2.287	3.075e-07
SP5448_04880	902478	902711	234	-	30S ribosomal protein S20	rpsT	-2.307	1.632e-42
SP5448_01525	275358	275546	189	+	50S ribosomal protein L28	rpmB	-2.365	9.078e-25
SP5448_00165							-2.47	5.425e-06
SP5448_00500							-2.495	0.2778
SP5448_08135	1552065	1553435	1371	+	branched-chain amino acid transporter	braB	-2.515	1.847e-34
SP5448_01675	302265	303461	1197	+	multidrug MFS transporter	norA	-2.52	1.354e-26
SP5448_00105							-2.612	2.286e-44
SP5448_06335	1190078	1193254	3177	-	carbamoyl phosphate synthase large subunit	carB	-2.614	3.795e-32
SP5448_06340	1193480	1194562	1083	-	carbamoyl phosphate synthase small subunit	carA	-2.796	1.4e-35
SP5448_05310	988867	989448	582	-	xanthine phosphoribosyltransferase	xpt	-2.84	6.246e-33
SP5448_00155							-2.867	1.607e-07
SP5448_06355	1196877	1197398	522	-	phosphoribosyl transferase	pyrR	-2.915	3.084e-36
SP5448_06345	1194606	1195541	936	-	aspartate carbamoyltransferase catalyticsubunit	pyrB	-3.008	7.516e-39
SP5448_02150	404842	406302	1461	+	guanine permease		-3.093	6.918e-51
SP5448_05305	987584	988867	1284	-	xanthine permease		-3.203	7.419e-40
SP5448_06350	1195602	1196861	1260	-	uracil permease	pyrP	-3.209	7.419e-40
SP5448_03390	645199	645933	735	+	glutamine ABC transporter ATP-binding protein	artP	-3.482	1.645e-66
SP5448_00175							-3.528	0.0001468
SP5448_03385	644513	645199	687	+	glutamine ABC transporter permease	artQ	-3.606	1.406e-72
SP5448_00520							-3.731	3.065e-08
